# Supplementary material for: Dietary diversity of 6- to 59-month-old children in rural areas of Moramanga and Morondava districts, Madagascar
Source: PLoS One. 2018 Jul 13;13(7):e0200235. doi: 10.1371/journal.pone.0200235 (PMC6044523; doi:10.1371/journal.pone.0200235)
Supplement: S1 Data — (XLSX) [file pone.0200235.s001.xlsx]

## Sheet: Data5
ID	Pratelev	Distr	Sexe	Age	Clage	Prisein	Ceratu	Legno	Plait	Pcar	Oeuf	nivscol	SESdec	agmer	emplmer	nbcult	vitAlegfr	autlegfr	SDAFnv17	Breastearly	Nbrep
2	1	Morondava	f	20.67	12a23	0	1	0	0	1	0	primaire	Moypauvre	41	Travaille	plus3	0	1	1	0	5
5	0	Morondava	f	12.42	12a23	1	1	0	0	1	0	primaire	Moypauvre	20	Travaille	3etinf	1	0	1	1	3
6	1	Morondava	f	12.62	12a23	1	1	0	0	1	0	primaire	Pauvre	37	Travaille	pas	0	0	1	0	3
7	1	Morondava	m	42.74	36etplus	0	1	0	0	1	0	secondouplus	Riche	27	Travaille	plus3	1	1	0	1	4
8	1	Morondava	f	20.5	12a23	1	1	1	0	1	1	primaire	Pauvre	32	Travaille	plus3	1	1	0	0	4
9	1	Morondava	m	20.3	12a23	0	1	0	0	1	0	nonscolar	Riche	39	Travaille	3etinf	1	1	0	0	3
10	1	Morondava	f	37.78	36etplus	0	1	0	0	0	0	primaire	Moypauvre	20	Travaille	plus3	1	1	1	0	4
11	1	Morondava	m	28.09	24a35	0	1	0	0	0	0	primaire	Riche	22	Netravaille	plus3	1	1	1	0	4
12	1	Morondava	m	35.09	24a35	0	1	0	0	1	0	primaire	Moyriche	36	Travaille	plus3	1	1	0	0	4
13	1	Morondava	f	32	24a35	0	1	1	0	1	0	primaire	Moypauvre	20	Travaille	3etinf	0	1	0	0	4
14	1	Morondava	f	48.85	36etplus	0	1	0	0	1	0	primaire	Moyriche	21	Travaille	3etinf	1	1	0	0	4
15	1	Morondava	m	25.82	24a35	0	1	0	0	1	0	primaire	Moypauvre	20	Travaille	3etinf	1	1	0	0	4
16	1	Morondava	f	48	36etplus	0	1	0	0	1	1	primaire	Moypauvre	20	Travaille	plus3	1	1	0	0	5
17	1	Morondava	m	32	24a35	0	1	1	0	1	0	primaire	Riche	38	Travaille	3etinf	1	1	0	0	5
19	1	Morondava	f	54.44	36etplus	0	1	1	0	1	0	secondouplus	Moyriche	48	Netravaille	plus3	1	1	0	0	5
20	1	Morondava	m	18.14	12a23	1	1	0	0	0	0	primaire	Moyriche	32	Netravaille	3etinf	1	1	1	1	3
22	1	Morondava	f	48	36etplus	1	1	1	0	1	0	nonscolar	Pauvre	19	Travaille	plus3	1	1	0	1	5
23	1	Morondava	m	22.93	12a23	1	1	0	0	0	0	primaire	Moypauvre	34	Travaille	3etinf	1	1	1	1	4
25	1	Morondava	f	9.4	6a11	1	1	0	0	0	0	secondouplus	Moyriche	22	Travaille	plus3	1	0	1	1	4
26	1	Morondava	m	35.91	24a35	0	1	1	0	1	0	primaire	Riche	27	Travaille	plus3	1	1	0	1	5
27	1	Morondava	f	51.12	36etplus	0	1	1	0	1	0	primaire	Riche	18	Travaille	3etinf	1	1	0	1	4
28	0	Morondava	f	31.54	24a35	0	1	0	0	1	0	primaire	Riche	21	Travaille	3etinf	0	1	1	1	5
30	1	Morondava	m	49.94	36etplus	0	1	1	0	0	0	primaire	Riche	19	Travaille	3etinf	1	1	0	1	3
32	1	Morondava	f	49.22	36etplus	0	1	1	0	1	0	primaire	Riche	32	Travaille	plus3	1	1	0	0	4
35	1	Morondava	f	35.38	24a35	1	1	0	0	1	0	primaire	Moyriche	25	Travaille	plus3	1	1	0	0	4
40	1	Morondava	f	48	36etplus	0	1	1	0	0	0	secondouplus	Moypauvre	50	Travaille	plus3	1	1	0	0	4
42	1	Morondava	m	16.95	12a23	1	1	0	0	0	0	secondouplus	Riche	27	Travaille	3etinf	1	1	1	0	3
46	1	Morondava	m	56.48	36etplus	0	1	1	0	1	0	secondouplus	Riche	39	Travaille	plus3	1	1	0	1	4
47	0	Morondava	m	23.03	12a23	0	1	0	0	1	0	primaire	Riche	32	Travaille	plus3	0	1	1	0	5
49	1	Morondava	m	43.83	36etplus	0	1	1	0	1	0	primaire	Riche	21	Travaille	plus3	1	1	0	1	5
50	1	Morondava	m	57.89	36etplus	0	1	0	0	1	0	primaire	Riche	26	Travaille	plus3	0	1	1	0	3
51	1	Morondava	f	58.41	36etplus	0	1	0	0	1	0	primaire	Moyriche	23	Travaille	3etinf	1	1	0	1	5
54	1	Morondava	f	54.67	36etplus	0	1	1	1	1	0	secondouplus	Moyriche	36	Travaille	3etinf	1	1	0	1	5
55	1	Morondava	m	40.48	36etplus	0	1	0	0	1	0	secondouplus	Riche	39	Travaille	3etinf	1	1	0	0	4
57	1	Morondava	m	44.68	36etplus	0	1	0	0	1	0	primaire	Pauvre	38	Travaille	3etinf	1	1	0	0	5
59	1	Morondava	f	43.6	36etplus	0	1	0	0	1	0	primaire	Riche	34	Travaille	plus3	1	1	0	1	4
60	1	Morondava	m	12.52	12a23	1	1	0	0	1	0	primaire	Riche	20	Travaille	pas	1	1	0	1	4
61	1	Morondava	f	25.26	24a35	0	1	0	0	0	0	primaire	Moypauvre	22	Travaille	plus3	0	0	1	0	4
66	1	Morondava	m	16.92	12a23	1	1	0	0	1	1	secondouplus	Riche	22	Travaille	plus3	1	1	0	0	5
67	1	Morondava	m	21.68	12a23	0	1	0	0	0	0	nonscolar	Moyriche	33	Travaille	3etinf	1	1	1	1	3
70	1	Morondava	f	25.03	24a35	0	1	0	0	1	0	secondouplus	Moyriche	26	Travaille	3etinf	1	1	0	1	5
75	0	Morondava	f	9.95	6a11	1	1	1	1	1	0	secondouplus	Riche	28	Travaille	plus3	1	1	0	1	4
76	1	Morondava	m	52.21	36etplus	0	1	1	0	1	0	primaire	Pauvre	42	Travaille	plus3	1	1	0	1	4
77	1	Morondava	m	47.67	36etplus	0	1	0	0	1	0	nonscolar	Riche	29	Travaille	plus3	1	1	0	1	5
83	1	Morondava	f	52.53	36etplus	0	1	1	0	0	0	primaire	Pauvre	35	Travaille	3etinf	1	1	0	1	5
84	1	Morondava	m	16.03	12a23	1	1	1	1	1	0	secondouplus	Riche	18	Travaille	plus3	1	1	0	1	4
85	1	Morondava	m	10.12	6a11	1	1	0	1	1	0	primaire	Moyriche	21	Travaille	3etinf	1	1	0	0	3
86	1	Morondava	m	42.74	36etplus	0	1	1	0	1	0	secondouplus	Riche	43	Travaille	3etinf	1	1	0	1	5
88	1	Morondava	m	46.75	36etplus	0	1	0	0	1	0	secondouplus	Moyriche	42	Travaille	3etinf	1	1	0	1	4
89	1	Morondava	m	45.5	36etplus	0	1	0	0	1	0	primaire	Riche	27	Travaille	3etinf	1	1	0	1	4
90	1	Morondava	m	27	24a35	0	1	0	0	1	0	nonscolar	Pauvre	20	Travaille	3etinf	0	1	1	0	4
92	1	Morondava	f	27	24a35	0	1	1	0	0	0	secondouplus	Moypauvre	40	Travaille	plus3	1	1	0	0	5
93	1	Morondava	m	41.46	36etplus	0	1	1	0	0	0	secondouplus	Riche	20	Travaille	plus3	1	1	0	1	4
95	1	Morondava	m	29.01	24a35	1	1	1	0	1	0	secondouplus	Pauvre	50	Travaille	3etinf	1	1	0	0	4
96	1	Morondava	m	25.26	24a35	0	1	0	0	1	0	primaire	Riche	27	Travaille	3etinf	1	1	0	0	3
98	1	Morondava	m	24.9	24a35	1	1	1	0	0	0	primaire	Pauvre	38	Travaille	3etinf	1	1	0	0	4
101	1	Morondava	m	38.21	36etplus	0	1	1	0	0	0	secondouplus	Riche	23	Travaille	plus3	1	1	0	0	4
102	1	Morondava	m	31.84	24a35	0	1	1	0	1	0	secondouplus	Moyriche	27	Travaille	plus3	0	1	0	1	4
103	1	Morondava	m	26.51	24a35	0	1	0	0	1	0	secondouplus	Riche	47	Travaille	plus3	1	1	0	1	5
104	1	Morondava	m	30.16	24a35	0	1	1	0	1	0	primaire	Riche	25	Travaille	pas	0	1	0	0	4
105	0	Morondava	m	48	36etplus	0	1	1	0	1	0	primaire	Moyriche	22	Travaille	3etinf	1	1	0	0	5
109	1	Morondava	f	14.55	12a23	1	1	1	1	1	0	primaire	Moypauvre	41	Travaille	3etinf	1	1	0	1	5
110	1	Morondava	f	14.69	12a23	1	1	0	0	1	0	nonscolar	Moyriche	18	Travaille	3etinf	1	1	0	1	3
111	1	Morondava	f	16.2	12a23	0	1	1	0	1	0	primaire	Riche	53	Travaille	plus3	1	1	0	0	5
112	0	Morondava	f	35.42	24a35	0	1	0	0	1	0	secondouplus	Moypauvre	21	Travaille	3etinf	1	1	0	0	3
116	1	Morondava	f	26.84	24a35	0	1	0	0	1	0	secondouplus	Moyriche	39	Netravaille	3etinf	1	1	0	1	4
117	1	Morondava	m	50.86	36etplus	0	1	0	0	0	0	primaire	Pauvre	38	Netravaille	3etinf	1	0	1	0	4
118	1	Morondava	f	49.41	36etplus	0	1	0	0	1	0	secondouplus	Riche	22	Netravaille	3etinf	1	1	0	1	5
119	1	Morondava	m	12.52	12a23	0	1	1	0	0	0	primaire	Moypauvre	33	Travaille	plus3	1	1	0	0	4
120	1	Morondava	m	42	36etplus	0	1	0	0	0	0	primaire	Moyriche	40	Travaille	3etinf	1	1	1	0	3
121	1	Morondava	m	13.47	12a23	1	1	0	0	0	0	primaire	Riche	19	Travaille	plus3	1	1	1	0	4
123	1	Morondava	f	42.84	36etplus	0	1	1	1	1	0	primaire	Moyriche	40	Travaille	3etinf	1	1	0	1	4
124	1	Morondava	f	47.08	36etplus	0	1	1	0	0	0	primaire	Moyriche	22	Travaille	3etinf	0	1	1	1	3
125	1	Morondava	m	7.39	6a11	1	1	0	0	1	0	secondouplus	Riche	17	Travaille	3etinf	1	1	0	0	3
126	0	Morondava	f	14.52	12a23	1	1	0	0	0	0	primaire	Moypauvre	28	Travaille	3etinf	1	0	1	0	4
128	1	Morondava	m	13.47	12a23	1	1	1	0	0	0	primaire	Riche	22	Travaille	plus3	1	0	1	0	3
129	1	Morondava	f	49.68	36etplus	0	1	1	0	1	0	primaire	Moyriche	23	Netravaille	plus3	1	0	0	0	4
131	1	Morondava	m	19	12a23	0	1	0	0	1	0	primaire	Moyriche	18	Travaille	plus3	1	0	1	0	3
132	1	Morondava	f	47.15	36etplus	0	1	1	0	0	0	primaire	Riche	18	Travaille	plus3	1	0	1	0	4
137	1	Morondava	m	18.76	12a23	1	1	0	0	0	0	secondouplus	Riche	25	Travaille	3etinf	1	1	1	0	4
138	1	Morondava	m	33	24a35	0	1	0	0	1	0	primaire	Moyriche	27	Travaille	3etinf	1	1	0	0	4
139	0	Morondava	m	11.86	6a11	1	1	0	0	1	0	nonscolar	Moypauvre	32	Travaille	plus3	1	0	1	0	4
140	1	Morondava	f	47.61	36etplus	0	1	1	0	0	0	secondouplus	Riche	25	Travaille	plus3	1	1	0	0	4
141	1	Morondava	f	22.44	12a23	1	1	1	1	1	0	secondouplus	Pauvre	41	Travaille	3etinf	1	1	0	1	3
144	1	Morondava	m	37.98	36etplus	0	1	1	0	1	0	primaire	Moyriche	28	Travaille	3etinf	1	1	0	0	5
145	0	Morondava	m	16.85	12a23	1	1	0	0	1	0	primaire	Pauvre	16	Travaille	3etinf	1	0	1	0	4
146	1	Morondava	m	53.65	36etplus	0	1	1	1	1	0	nonscolar	Moyriche	27	Travaille	plus3	1	1	0	1	3
148	1	Morondava	f	55.06	36etplus	0	1	1	0	0	0	secondouplus	Moypauvre	32	Travaille	3etinf	1	1	0	0	5
149	1	Morondava	m	37.75	36etplus	0	1	1	0	1	0	primaire	Riche	40	Travaille	plus3	1	1	0	0	3
150	1	Morondava	m	59.3	36etplus	0	1	1	0	1	1	primaire	Moyriche	40	Travaille	3etinf	1	0	0	0	3
151	1	Morondava	m	56.57	36etplus	0	1	0	0	0	0	secondouplus	Riche	23	Travaille	3etinf	1	0	1	0	4
152	1	Morondava	f	7.95	6a11	1	1	1	0	1	0	primaire	Riche	32	Travaille	plus3	1	1	0	0	5
153	1	Morondava	m	11.43	6a11	1	1	1	1	0	1	primaire	Moypauvre	31	Travaille	3etinf	1	1	0	0	4
155	0	Morondava	m	39.1	36etplus	0	1	0	0	1	1	secondouplus	Moyriche	28	Netravaille	pas	1	1	0	1	5
159	1	Morondava	f	10.22	6a11	1	1	0	0	1	0	primaire	Riche	29	Travaille	plus3	1	1	0	1	4
162	1	Morondava	m	52.04	36etplus	0	1	0	0	0	0	primaire	Riche	57	Travaille	3etinf	1	1	1	1	5
164	1	Morondava	f	16.72	12a23	1	1	0	0	0	0	primaire	Moypauvre	19	Travaille	3etinf	1	1	1	0	3
166	1	Morondava	f	42.02	36etplus	0	1	0	0	1	0	secondouplus	Moyriche	25	Travaille	plus3	1	1	0	0	5
168	1	Morondava	f	57.03	36etplus	0	1	1	0	0	0	primaire	Moyriche	36	Travaille	plus3	1	1	0	1	5
169	1	Morondava	f	18.37	12a23	1	1	0	0	0	0	primaire	Riche	18	Travaille	plus3	1	1	1	0	4
170	1	Morondava	f	12.29	12a23	1	1	0	0	1	0	primaire	Riche	32	Netravaille	plus3	1	1	0	1	5
171	1	Morondava	m	8.15	6a11	1	1	1	0	1	0	primaire	Moyriche	15	Netravaille	3etinf	1	1	0	0	4
172	1	Morondava	m	28.35	24a35	0	1	0	0	1	1	nonscolar	Riche	49	Travaille	3etinf	1	1	0	0	5
173	1	Morondava	m	36	36etplus	0	1	1	0	0	0	primaire	Moyriche	25	Netravaille	3etinf	1	1	0	0	5
175	1	Morondava	f	40	36etplus	0	1	0	1	1	1	primaire	Riche	25	Travaille	plus3	1	1	0	0	4
176	1	Morondava	f	21.26	12a23	0	1	0	0	1	0	primaire	Moypauvre	19	Netravaille	3etinf	1	1	0	0	4
177	1	Morondava	m	23.52	12a23	0	1	0	0	1	0	secondouplus	Pauvre	42	Travaille	plus3	1	1	0	0	5
178	0	Morondava	f	37.85	36etplus	0	1	0	0	1	0	primaire	Moyriche	31	Travaille	3etinf	1	1	0	0	4
181	1	Morondava	m	26.25	24a35	0	1	1	0	0	0	primaire	Riche	38	Travaille	3etinf	1	1	0	0	3
184	1	Morondava	m	18.96	12a23	1	1	1	1	1	1	primaire	Riche	55	Travaille	plus3	1	1	0	0	3
185	1	Morondava	m	21.91	12a23	0	1	0	0	1	0	primaire	Moypauvre	35	Travaille	3etinf	1	0	1	1	3
186	1	Morondava	m	19.88	12a23	0	1	1	1	1	1	primaire	Riche	55	Travaille	plus3	1	1	0	1	4
187	1	Morondava	f	30.03	24a35	0	1	1	0	1	0	primaire	Riche	30	Travaille	plus3	0	0	1	0	5
189	1	Morondava	f	51.75	36etplus	0	1	0	0	1	0	nonscolar	Pauvre	36	Netravaille	3etinf	0	1	1	1	3
190	1	Morondava	m	13.11	12a23	1	1	1	0	1	0	nonscolar	Moypauvre	20	Travaille	plus3	1	1	0	0	3
192	0	Morondava	m	11.86	6a11	1	1	1	0	0	0	secondouplus	Moypauvre	39	Netravaille	3etinf	1	0	1	1	3
194	1	Morondava	f	7	6a11	1	1	1	0	1	0	nonscolar	Pauvre	29	Travaille	3etinf	0	0	1	0	4
195	1	Morondava	m	36	36etplus	0	1	1	0	0	0	nonscolar	Moypauvre	NA	Travaille	3etinf	1	0	1	0	4
196	1	Morondava	m	38	36etplus	1	1	0	0	0	0	nonscolar	Pauvre	25	Netravaille	3etinf	1	1	1	0	5
198	1	Morondava	f	40.44	36etplus	0	1	1	0	0	0	nonscolar	Riche	25	Travaille	3etinf	0	0	1	0	4
199	1	Morondava	m	8.61	6a11	1	1	1	0	1	0	nonscolar	Moyriche	25	Travaille	3etinf	0	0	1	0	3
201	1	Morondava	m	48	36etplus	1	1	0	0	1	0	secondouplus	Moyriche	37	Travaille	3etinf	1	1	0	0	5
202	0	Morondava	m	37.29	36etplus	0	1	1	0	0	1	secondouplus	Riche	63	Netravaille	3etinf	1	1	0	0	5
203	1	Morondava	m	17.74	12a23	1	1	1	0	1	0	secondouplus	Riche	24	Netravaille	3etinf	1	1	0	1	5
209	1	Morondava	f	50.73	36etplus	0	1	0	0	1	0	primaire	Pauvre	36	Travaille	3etinf	1	1	0	0	3
210	1	Morondava	m	20.73	12a23	0	1	1	0	1	0	nonscolar	Moyriche	25	Travaille	3etinf	1	1	0	0	4
213	1	Morondava	m	30.13	24a35	0	1	0	0	0	0	primaire	Riche	20	Travaille	3etinf	1	1	1	0	5
215	1	Morondava	f	40.97	36etplus	0	1	1	1	0	0	primaire	Riche	35	Travaille	plus3	0	1	0	0	4
216	1	Morondava	m	58	36etplus	0	1	0	1	1	0	nonscolar	Riche	30	Travaille	3etinf	1	1	0	0	4
218	1	Morondava	m	12.12	12a23	1	1	0	0	1	0	primaire	Moypauvre	22	Netravaille	3etinf	1	1	0	0	5
219	1	Morondava	f	23.56	12a23	0	1	1	0	0	0	primaire	Moyriche	20	Travaille	plus3	1	1	0	0	3
220	1	Morondava	f	53.45	36etplus	0	1	0	0	1	0	nonscolar	Pauvre	NA	Netravaille	3etinf	1	1	0	0	5
223	1	Morondava	m	17.22	12a23	1	1	0	0	1	0	primaire	Moyriche	27	Netravaille	3etinf	1	1	0	0	4
224	1	Morondava	m	33.51	24a35	0	1	0	0	0	0	primaire	Pauvre	40	Travaille	3etinf	1	1	1	0	4
226	1	Morondava	f	26.97	24a35	0	1	1	0	1	0	primaire	Riche	20	Netravaille	3etinf	1	1	0	0	5
227	1	Morondava	m	40.31	36etplus	0	1	1	0	1	0	primaire	Pauvre	29	Travaille	3etinf	1	1	0	1	4
228	1	Morondava	f	37.59	36etplus	0	1	1	0	1	0	secondouplus	Riche	32	Netravaille	3etinf	1	1	0	0	5
229	1	Morondava	m	48.82	36etplus	0	1	1	0	1	0	primaire	Riche	22	Travaille	plus3	1	1	0	0	5
231	1	Morondava	f	11.4	6a11	1	1	1	0	1	0	primaire	Riche	25	Travaille	3etinf	1	1	0	0	5
232	1	Morondava	f	17.35	12a23	1	1	1	0	0	0	primaire	Riche	19	Travaille	3etinf	1	1	0	0	5
235	1	Morondava	m	32	24a35	0	1	1	0	1	0	primaire	Riche	18	Travaille	3etinf	1	0	0	1	3
236	1	Morondava	f	49	36etplus	0	1	1	0	1	0	secondouplus	Riche	22	Travaille	plus3	1	1	0	0	4
237	1	Morondava	f	19	12a23	1	1	1	0	1	0	primaire	Moyriche	22	Travaille	3etinf	1	0	0	0	3
239	1	Morondava	m	48.95	36etplus	1	1	1	0	1	0	primaire	Pauvre	39	Travaille	plus3	1	1	0	0	3
240	1	Morondava	f	7.29	6a11	1	1	0	0	1	0	primaire	Moyriche	20	Travaille	3etinf	1	1	0	0	5
241	1	Morondava	m	24	24a35	1	1	0	0	1	0	primaire	Moyriche	18	Netravaille	3etinf	1	1	0	0	5
242	1	Morondava	f	37.49	36etplus	0	1	0	0	1	0	primaire	Moyriche	25	Travaille	plus3	1	0	1	1	4
243	1	Morondava	f	34.76	24a35	0	1	0	0	1	0	secondouplus	Moypauvre	29	Travaille	plus3	1	1	0	0	5
244	1	Morondava	f	21.29	12a23	1	1	1	0	0	0	primaire	Riche	33	Netravaille	plus3	1	0	1	0	4
246	1	Morondava	f	48.66	36etplus	0	1	0	0	1	0	primaire	Moypauvre	20	Travaille	plus3	1	1	0	0	4
247	1	Morondava	f	51.19	36etplus	0	1	1	0	0	0	secondouplus	Riche	54	Netravaille	plus3	1	0	1	0	4
248	0	Morondava	m	11.7	6a11	0	1	0	0	1	0	secondouplus	Riche	41	Netravaille	3etinf	1	1	0	1	5
250	1	Morondava	f	49.18	36etplus	0	1	1	0	0	0	primaire	Pauvre	25	Travaille	plus3	1	1	0	0	4
252	1	Morondava	f	26.84	24a35	0	1	1	1	1	0	secondouplus	Pauvre	54	Travaille	plus3	1	1	0	0	3
254	1	Morondava	f	22.6	12a23	0	1	1	0	1	0	secondouplus	Riche	25	Netravaille	plus3	1	1	0	1	5
256	1	Morondava	m	49.94	36etplus	0	1	1	0	0	0	secondouplus	Moypauvre	35	Travaille	pas	1	1	0	0	5
258	1	Morondava	f	13.4	12a23	1	1	0	0	1	0	primaire	Moyriche	29	Netravaille	3etinf	1	1	0	1	4
261	1	Morondava	f	15.87	12a23	1	1	0	0	0	0	primaire	Riche	17	Travaille	plus3	1	1	1	0	3
262	1	Morondava	m	29.34	24a35	0	1	0	0	1	0	primaire	Moyriche	22	Travaille	3etinf	1	1	0	0	5
264	1	Morondava	m	33.87	24a35	0	1	1	0	1	0	primaire	Riche	30	Netravaille	3etinf	1	1	0	0	4
265	1	Morondava	f	49.18	36etplus	0	1	0	0	0	0	secondouplus	Moyriche	24	Travaille	plus3	1	1	1	0	4
266	0	Morondava	f	45.9	36etplus	0	1	0	0	0	0	secondouplus	Pauvre	35	Travaille	3etinf	1	0	1	0	3
268	1	Morondava	m	44.71	36etplus	0	1	0	0	1	0	primaire	Moyriche	22	Travaille	3etinf	1	1	0	0	4
269	1	Morondava	m	39.89	36etplus	0	1	1	0	0	0	primaire	Riche	42	Travaille	3etinf	1	0	1	0	4
275	1	Morondava	f	53.98	36etplus	0	1	0	0	1	0	primaire	Moypauvre	28	Travaille	3etinf	1	1	0	0	4
279	1	Morondava	m	30.72	24a35	0	1	0	1	1	0	primaire	Pauvre	21	Travaille	3etinf	1	1	0	1	3
280	1	Morondava	m	36.04	36etplus	0	1	1	0	0	0	nonscolar	Pauvre	NA	Travaille	3etinf	1	1	0	0	4
281	1	Morondava	f	22.11	12a23	0	1	1	0	0	0	primaire	Riche	19	Travaille	plus3	1	1	0	0	5
282	1	Morondava	m	21.16	12a23	1	1	0	0	0	0	secondouplus	Riche	26	Travaille	3etinf	1	1	1	0	5
284	1	Morondava	m	12.55	12a23	1	1	1	0	1	0	nonscolar	Pauvre	33	Netravaille	3etinf	1	1	0	1	5
285	1	Morondava	m	10.28	6a11	1	1	1	0	0	0	secondouplus	Moyriche	30	Travaille	plus3	1	1	0	0	4
287	1	Morondava	m	32.79	24a35	0	1	0	0	1	0	secondouplus	Riche	33	Travaille	plus3	1	0	1	0	3
288	1	Morondava	m	56.38	36etplus	0	1	0	0	1	0	primaire	Moypauvre	20	Travaille	plus3	1	1	0	0	3
294	1	Morondava	m	27.86	24a35	0	1	0	1	1	0	secondouplus	Moyriche	23	Netravaille	3etinf	1	1	0	1	5
299	1	Morondava	f	41.3	36etplus	0	1	1	0	1	0	secondouplus	Moyriche	39	Travaille	plus3	1	1	0	1	4
300	1	Morondava	m	23.95	12a23	0	1	0	0	1	0	primaire	Riche	25	Travaille	plus3	1	1	0	0	4
305	1	Morondava	m	40.8	36etplus	0	1	1	0	1	0	primaire	Moypauvre	29	Travaille	3etinf	1	1	0	1	3
307	1	Morondava	f	27.01	24a35	0	1	0	0	1	0	primaire	Moypauvre	27	Travaille	plus3	1	1	0	0	4
309	1	Morondava	m	21.75	12a23	0	1	1	0	0	0	primaire	Riche	55	Travaille	plus3	1	1	0	0	4
311	1	Morondava	f	23.59	12a23	1	1	1	0	0	0	primaire	Moypauvre	35	Travaille	3etinf	1	1	0	1	4
313	1	Morondava	f	40.74	36etplus	0	1	0	0	1	0	secondouplus	Moypauvre	21	Travaille	plus3	1	1	0	0	3
314	1	Morondava	f	21.22	12a23	0	1	0	0	0	0	primaire	Pauvre	42	Travaille	3etinf	1	1	1	0	3
316	1	Morondava	m	28.16	24a35	0	1	0	0	1	0	nonscolar	Moyriche	60	Travaille	plus3	1	1	0	1	5
318	1	Morondava	f	41.82	36etplus	0	1	1	0	1	0	secondouplus	Moyriche	17	Travaille	plus3	1	1	0	1	4
319	1	Morondava	f	22.54	12a23	1	1	0	0	1	0	primaire	Riche	22	Travaille	plus3	1	1	0	0	4
320	1	Morondava	f	28.45	24a35	1	1	1	0	1	0	secondouplus	Riche	44	Travaille	plus3	1	1	0	0	4
323	1	Morondava	m	12.98	12a23	0	1	0	0	1	0	primaire	Moyriche	18	Netravaille	3etinf	1	1	0	0	4
326	1	Morondava	f	14.49	12a23	1	1	0	0	1	0	nonscolar	Pauvre	NA	Travaille	plus3	1	1	0	0	4
327	0	Morondava	f	55.39	36etplus	0	1	1	0	0	0	primaire	Pauvre	41	Travaille	3etinf	1	0	1	0	4
328	1	Morondava	f	14.19	12a23	1	1	0	0	1	0	secondouplus	Riche	17	Travaille	3etinf	1	1	0	0	4
330	1	Morondava	f	13.73	12a23	0	1	1	0	1	0	secondouplus	Pauvre	26	Travaille	pas	1	0	0	0	5
331	0	Morondava	f	55.59	36etplus	0	1	0	0	1	0	secondouplus	Moypauvre	35	Travaille	3etinf	1	1	0	1	3
334	1	Morondava	m	30.69	24a35	0	1	0	0	0	0	secondouplus	Moyriche	35	Travaille	plus3	1	1	1	0	4
335	1	Morondava	f	27.99	24a35	0	1	0	0	1	0	nonscolar	Pauvre	28	Netravaille	3etinf	1	1	0	0	5
336	0	Morondava	f	19.55	12a23	1	1	1	0	1	0	nonscolar	Riche	18	Travaille	3etinf	1	1	0	0	4
337	1	Morondava	f	10.84	6a11	0	1	1	0	0	0	primaire	Moyriche	54	Travaille	plus3	1	0	1	1	5
338	0	Morondava	m	11.53	6a11	1	1	0	0	0	0	primaire	Moypauvre	18	Travaille	3etinf	1	0	1	0	3
339	1	Morondava	f	16.76	12a23	1	1	1	0	0	0	secondouplus	Riche	33	Travaille	3etinf	0	1	1	1	3
342	0	Morondava	m	16.3	12a23	0	1	0	0	1	0	primaire	Moyriche	16	Travaille	plus3	0	1	1	1	3
343	1	Morondava	f	22.01	12a23	0	1	0	0	1	0	primaire	Moyriche	22	Travaille	3etinf	1	1	0	0	4
344	1	Morondava	f	26.48	24a35	0	1	1	1	1	0	primaire	Pauvre	28	Travaille	plus3	1	1	0	1	4
347	1	Morondava	m	34.96	24a35	0	1	1	0	0	0	nonscolar	Pauvre	45	Travaille	3etinf	1	1	0	0	4
348	1	Morondava	m	24	24a35	0	1	1	0	1	0	secondouplus	Riche	28	Travaille	3etinf	1	1	0	1	5
351	0	Morondava	f	52.86	36etplus	0	1	1	0	0	0	secondouplus	Pauvre	52	Travaille	3etinf	1	1	0	0	3
352	1	Morondava	m	55	36etplus	0	1	0	0	1	0	nonscolar	Moyriche	NA	Travaille	plus3	1	1	0	0	3
353	1	Morondava	f	32.53	24a35	0	1	1	0	1	0	secondouplus	Riche	48	Travaille	plus3	1	1	0	0	4
354	0	Morondava	m	22.11	12a23	1	1	0	0	1	0	primaire	Pauvre	29	Netravaille	3etinf	1	1	0	1	4
355	0	Morondava	f	22	12a23	0	1	0	0	1	0	primaire	Moyriche	56	Travaille	plus3	1	1	0	0	4
356	1	Morondava	m	21.95	12a23	1	1	0	0	1	0	primaire	Riche	30	Travaille	3etinf	1	1	0	0	3
357	1	Morondava	f	20.27	12a23	0	1	1	0	0	0	primaire	Riche	40	Netravaille	3etinf	1	0	1	0	4
359	1	Morondava	f	21	12a23	0	1	0	0	0	0	nonscolar	Pauvre	27	Travaille	3etinf	1	0	1	0	3
363	1	Morondava	f	21	12a23	0	1	1	0	1	0	nonscolar	Pauvre	35	Travaille	3etinf	1	1	0	0	4
365	1	Morondava	m	25.2	24a35	0	1	1	1	1	0	secondouplus	Moyriche	21	Travaille	plus3	1	1	0	1	4
366	1	Morondava	f	19.32	12a23	0	1	1	1	1	1	nonscolar	Moyriche	18	Travaille	plus3	1	1	0	0	4
367	0	Morondava	m	22.24	12a23	1	1	0	1	1	0	primaire	Riche	18	Travaille	3etinf	1	1	0	1	3
369	1	Morondava	f	31.77	24a35	0	1	0	0	1	0	primaire	Moyriche	26	Netravaille	3etinf	1	1	0	1	3
370	1	Morondava	m	29.4	24a35	0	1	1	0	0	0	secondouplus	Riche	40	Travaille	plus3	1	0	1	1	4
371	1	Morondava	m	43.89	36etplus	0	1	1	0	0	0	primaire	Moyriche	33	Travaille	3etinf	1	1	0	0	4
372	0	Morondava	f	52.27	36etplus	0	1	1	0	0	0	nonscolar	Riche	22	Travaille	plus3	1	0	1	0	4
373	0	Morondava	f	59.56	36etplus	0	1	1	0	0	0	primaire	Riche	48	Travaille	3etinf	1	1	0	0	5
374	1	Morondava	m	56.34	36etplus	0	1	1	0	1	1	nonscolar	Pauvre	35	Travaille	plus3	1	1	0	0	4
379	1	Morondava	f	8.34	6a11	1	1	1	0	0	0	primaire	Moypauvre	20	Netravaille	3etinf	1	1	0	0	5
383	1	Morondava	f	22.11	12a23	1	1	1	0	0	0	primaire	Moypauvre	NA	Travaille	3etinf	1	1	0	1	4
384	1	Morondava	f	25.03	24a35	0	1	1	0	0	0	primaire	Pauvre	20	Travaille	plus3	1	1	0	0	5
385	1	Morondava	f	20.3	12a23	0	1	0	0	0	0	nonscolar	Moypauvre	NA	Travaille	3etinf	1	1	1	0	3
387	1	Morondava	f	14.82	12a23	1	1	1	0	0	0	nonscolar	Moypauvre	20	Travaille	3etinf	1	0	1	0	4
390	1	Morondava	f	36	36etplus	0	1	1	0	0	0	nonscolar	Moypauvre	20	Travaille	3etinf	1	0	1	1	3
391	1	Morondava	f	24	24a35	0	1	0	0	0	0	nonscolar	Moypauvre	NA	Travaille	3etinf	1	0	1	0	3
393	1	Morondava	m	48	36etplus	0	1	0	0	0	0	nonscolar	Moypauvre	20	Travaille	3etinf	1	0	1	0	3
394	1	Morondava	f	36	36etplus	0	1	1	0	0	0	nonscolar	Moypauvre	24	Netravaille	3etinf	0	0	1	0	3
397	1	Morondava	f	39	36etplus	0	1	1	0	0	0	nonscolar	Pauvre	25	Netravaille	3etinf	0	1	1	0	3
398	1	Morondava	f	24	24a35	0	1	0	0	0	0	nonscolar	Pauvre	30	Travaille	3etinf	1	1	1	0	3
400	0	Morondava	f	18.76	12a23	0	1	0	0	0	0	secondouplus	Pauvre	22	Netravaille	3etinf	0	0	1	1	4
401	1	Morondava	f	29.44	24a35	0	1	0	0	0	0	primaire	Riche	27	Travaille	plus3	1	1	1	0	4
403	0	Morondava	f	20	12a23	0	1	0	0	1	0	secondouplus	Moyriche	22	Travaille	pas	1	1	0	1	5
404	1	Morondava	f	39.43	36etplus	0	1	0	0	1	0	primaire	Riche	30	Travaille	plus3	1	1	0	0	4
405	1	Morondava	m	54.01	36etplus	0	1	1	0	0	0	secondouplus	Riche	38	Travaille	plus3	1	1	0	0	5
406	1	Morondava	f	56.74	36etplus	0	1	0	0	1	0	secondouplus	Riche	21	Travaille	3etinf	1	1	0	0	5
409	1	Morondava	m	49.58	36etplus	0	1	1	0	0	1	secondouplus	Riche	28	Travaille	3etinf	1	1	0	0	4
411	1	Morondava	m	26.38	24a35	0	1	0	0	0	0	primaire	Moypauvre	29	Netravaille	3etinf	1	0	1	0	4
412	1	Morondava	f	18.79	12a23	0	1	0	0	1	0	primaire	Moyriche	19	Travaille	3etinf	1	1	0	0	5
415	1	Morondava	m	21.59	12a23	0	1	1	0	0	0	primaire	Riche	70	Travaille	plus3	1	0	1	0	4
418	1	Morondava	m	44.91	36etplus	1	1	1	0	0	0	primaire	Riche	30	Travaille	plus3	1	1	0	0	4
420	1	Morondava	f	10.51	6a11	1	1	1	0	1	0	primaire	Moypauvre	23	Travaille	3etinf	0	0	1	1	4
421	1	Morondava	f	17.51	12a23	0	1	1	1	1	0	primaire	Moypauvre	40	Travaille	3etinf	1	1	0	0	5
423	1	Morondava	m	51.15	36etplus	0	1	0	0	0	0	primaire	Moyriche	40	Travaille	plus3	1	1	1	0	5
424	1	Morondava	m	11.1	6a11	1	1	0	0	1	1	secondouplus	Riche	20	Travaille	plus3	0	1	0	1	5
429	1	Morondava	f	36.76	36etplus	0	1	0	0	1	0	secondouplus	Riche	20	Travaille	3etinf	1	1	0	1	4
435	1	Morondava	m	14.29	12a23	1	1	0	1	0	0	nonscolar	Riche	24	Travaille	3etinf	1	1	0	0	4
437	1	Morondava	f	48	36etplus	0	1	1	0	0	0	nonscolar	Moyriche	30	Netravaille	3etinf	1	0	1	1	4
439	0	Morondava	f	7.56	6a11	1	1	0	0	0	0	primaire	Moyriche	16	Travaille	3etinf	1	0	1	0	3
442	1	Morondava	f	48	36etplus	0	1	0	0	1	0	primaire	Pauvre	36	Travaille	3etinf	0	1	1	0	5
444	1	Morondava	f	15.01	12a23	1	1	0	0	0	0	primaire	Moyriche	16	Netravaille	3etinf	1	1	1	0	4
445	1	Morondava	m	12.65	12a23	1	1	0	0	1	0	nonscolar	Moyriche	18	Netravaille	3etinf	1	1	0	0	4
446	1	Morondava	m	27.83	24a35	0	1	1	0	0	0	primaire	Moyriche	45	Travaille	3etinf	0	0	1	0	4
449	0	Morondava	f	32.3	24a35	0	1	0	0	0	0	nonscolar	Moypauvre	25	Netravaille	3etinf	1	0	1	0	5
452	1	Morondava	m	31.24	24a35	0	1	0	0	0	0	primaire	Moypauvre	28	Netravaille	3etinf	0	1	1	0	3
454	1	Morondava	m	11.7	6a11	1	1	1	0	0	0	primaire	Moypauvre	35	Travaille	plus3	1	0	1	0	4
455	0	Morondava	f	55.66	36etplus	0	1	0	0	0	0	primaire	Moyriche	21	Travaille	plus3	1	1	1	0	4
456	1	Morondava	f	17.08	12a23	1	1	1	0	0	0	primaire	Moypauvre	37	Netravaille	3etinf	1	1	0	0	4
460	1	Morondava	m	50.99	36etplus	0	1	0	0	1	0	primaire	Pauvre	18	Netravaille	3etinf	1	1	0	0	4
461	1	Morondava	f	52.24	36etplus	0	1	0	0	1	0	primaire	Pauvre	30	Travaille	3etinf	1	0	1	0	4
464	1	Morondava	f	38.47	36etplus	0	1	1	0	1	0	nonscolar	Riche	31	Travaille	3etinf	1	1	0	0	5
465	1	Morondava	f	27.63	24a35	0	1	0	0	0	0	nonscolar	Pauvre	25	Travaille	3etinf	0	1	1	0	5
466	0	Morondava	m	39.43	36etplus	0	1	1	0	1	0	nonscolar	Moypauvre	20	Netravaille	3etinf	1	1	0	NA	4
469	1	Morondava	m	31.7	24a35	0	1	1	0	0	0	primaire	Moypauvre	17	Netravaille	3etinf	1	1	0	1	4
472	1	Morondava	f	51.06	36etplus	0	1	0	0	1	1	secondouplus	Riche	39	Travaille	plus3	1	1	0	1	4
473	1	Morondava	f	14.95	12a23	1	1	0	0	1	0	primaire	Riche	17	Travaille	3etinf	1	1	0	0	4
474	1	Morondava	f	16.36	12a23	1	1	1	0	1	0	primaire	Moyriche	22	Travaille	plus3	1	1	0	0	4
476	1	Morondava	m	46	36etplus	0	1	0	0	1	0	primaire	Riche	52	Travaille	plus3	1	1	0	1	4
478	1	Morondava	f	38.41	36etplus	0	1	0	0	1	0	primaire	Pauvre	37	Travaille	3etinf	1	0	1	0	4
479	0	Morondava	m	13.44	12a23	1	1	0	0	0	0	nonscolar	Moyriche	16	Travaille	3etinf	1	1	1	0	4
480	1	Morondava	f	55.98	36etplus	0	1	0	0	1	0	nonscolar	Moypauvre	27	Travaille	3etinf	1	0	1	0	4
481	1	Morondava	f	10.84	6a11	1	1	0	0	1	0	primaire	Riche	23	Travaille	3etinf	1	1	0	0	4
482	1	Morondava	m	6.64	6a11	1	1	0	0	1	0	nonscolar	Pauvre	20	Travaille	3etinf	0	0	1	1	3
484	1	Morondava	f	47.77	36etplus	0	1	1	1	1	0	secondouplus	Riche	18	Travaille	plus3	1	1	0	1	5
485	1	Morondava	m	30.32	24a35	0	1	1	0	1	0	secondouplus	Riche	19	Travaille	plus3	0	1	0	0	4
489	1	Morondava	f	14.95	12a23	1	1	1	0	1	0	primaire	Pauvre	36	Travaille	3etinf	1	1	0	0	3
490	1	Morondava	f	53.75	36etplus	0	1	1	0	1	0	secondouplus	Riche	35	Netravaille	3etinf	1	1	0	1	5
491	1	Morondava	f	18.96	12a23	0	1	1	1	1	0	primaire	Moyriche	17	Travaille	plus3	0	1	0	0	4
493	1	Morondava	m	40.28	36etplus	0	1	1	0	1	0	nonscolar	Pauvre	60	Travaille	plus3	1	1	0	0	4
494	1	Morondava	f	19	12a23	0	1	1	0	1	0	nonscolar	Moyriche	22	Netravaille	plus3	1	1	0	1	4
495	0	Morondava	f	33.84	24a35	0	1	0	0	0	1	nonscolar	Riche	21	Netravaille	3etinf	1	1	0	0	5
496	0	Morondava	m	34.14	24a35	0	1	1	0	1	0	primaire	Moypauvre	46	Travaille	3etinf	0	1	0	1	4
497	0	Morondava	f	48	36etplus	0	1	0	0	1	0	nonscolar	Riche	40	Travaille	plus3	0	0	1	0	3
498	1	Morondava	m	11.17	6a11	1	1	0	0	1	0	secondouplus	Riche	17	Travaille	plus3	1	1	0	1	4
499	0	Morondava	f	24.64	24a35	0	1	0	0	1	0	primaire	Moyriche	32	Travaille	3etinf	1	0	1	0	3
500	0	Morondava	m	36	36etplus	0	1	0	0	1	0	primaire	Pauvre	18	Travaille	pas	1	0	1	0	3
501	1	Morondava	m	34.83	24a35	0	1	0	0	1	0	primaire	Riche	18	Travaille	3etinf	1	1	0	0	4
504	1	Morondava	m	51.88	36etplus	0	1	0	0	0	0	secondouplus	Pauvre	40	Travaille	3etinf	1	0	1	0	5
506	1	Morondava	f	24	24a35	0	1	0	0	0	1	nonscolar	Pauvre	38	Travaille	plus3	1	1	0	0	4
509	1	Morondava	f	19.29	12a23	0	1	0	1	1	0	primaire	Riche	40	Travaille	plus3	1	1	0	0	4
512	1	Morondava	f	17.38	12a23	1	1	0	0	1	0	primaire	Moyriche	39	Travaille	3etinf	1	1	0	0	4
517	1	Morondava	m	28.06	24a35	0	1	0	0	1	0	primaire	Riche	35	Travaille	3etinf	1	1	0	0	4
518	1	Morondava	m	21	12a23	0	1	1	0	0	0	primaire	Pauvre	18	Netravaille	3etinf	1	1	0	0	5
523	1	Morondava	m	40.61	36etplus	0	1	1	0	0	0	primaire	Moyriche	40	Travaille	plus3	1	1	0	1	4
525	1	Morondava	f	49.05	36etplus	0	1	0	0	1	0	primaire	Moypauvre	19	Travaille	plus3	1	1	0	0	3
529	1	Morondava	m	37	36etplus	0	1	0	0	1	0	nonscolar	Pauvre	36	Travaille	3etinf	1	0	1	0	4
530	1	Morondava	f	10.22	6a11	1	1	0	0	1	0	primaire	Moypauvre	34	Travaille	3etinf	0	1	1	1	4
533	1	Morondava	m	56.84	36etplus	0	1	0	0	1	1	primaire	Riche	30	Travaille	3etinf	1	1	0	0	5
534	1	Morondava	m	25.59	24a35	0	1	1	0	1	0	primaire	Riche	20	Travaille	3etinf	1	1	0	0	4
537	1	Morondava	f	38.21	36etplus	0	1	0	0	1	0	primaire	Moyriche	26	Travaille	3etinf	0	0	1	0	3
539	1	Morondava	m	36	36etplus	0	1	0	1	1	0	primaire	Moypauvre	17	Travaille	3etinf	1	0	0	0	4
540	0	Morondava	m	27.43	24a35	0	1	1	0	0	0	nonscolar	Pauvre	40	Travaille	pas	1	1	0	0	3
541	1	Morondava	m	17.97	12a23	1	1	1	0	1	0	secondouplus	Pauvre	45	Travaille	plus3	1	1	0	0	3
544	0	Morondava	m	59.43	36etplus	0	1	1	0	1	0	primaire	Pauvre	40	Travaille	3etinf	0	1	0	0	4
545	1	Morondava	f	50.4	36etplus	0	1	1	0	0	0	secondouplus	Moyriche	41	Travaille	plus3	1	0	1	0	3
546	1	Morondava	f	41.2	36etplus	0	1	1	0	1	0	nonscolar	Pauvre	NA	Netravaille	plus3	0	0	1	0	5
547	1	Morondava	m	36	36etplus	0	1	0	0	1	0	primaire	Moyriche	35	Netravaille	3etinf	1	1	0	0	5
550	1	Morondava	m	42	36etplus	0	1	1	0	0	0	nonscolar	Pauvre	30	Netravaille	3etinf	0	0	1	0	4
551	1	Morondava	f	12.75	12a23	1	1	1	0	0	0	nonscolar	Pauvre	17	Travaille	pas	0	0	1	0	3
553	1	Morondava	m	24	24a35	0	1	0	0	0	0	nonscolar	Moypauvre	22	Travaille	3etinf	1	0	1	0	3
556	1	Morondava	m	48	36etplus	0	1	1	0	1	0	nonscolar	Pauvre	30	Travaille	3etinf	1	1	0	0	4
558	1	Morondava	m	29	24a35	0	1	0	0	0	0	nonscolar	Moypauvre	NA	Netravaille	3etinf	1	1	1	0	4
563	1	Morondava	f	14.75	12a23	1	1	0	0	0	0	nonscolar	Pauvre	NA	Netravaille	3etinf	1	1	1	1	4
565	1	Morondava	f	24	24a35	0	1	1	0	1	0	nonscolar	Moyriche	NA	Travaille	3etinf	1	0	0	0	4
567	1	Morondava	f	32.07	24a35	0	1	0	0	0	0	nonscolar	Moypauvre	40	Travaille	3etinf	1	0	1	0	3
573	1	Morondava	m	11.01	6a11	1	1	0	0	1	0	nonscolar	Pauvre	32	Travaille	3etinf	1	0	1	0	3
574	1	Morondava	m	40.67	36etplus	0	1	1	0	0	0	nonscolar	Pauvre	32	Travaille	3etinf	1	0	1	0	4
575	1	Morondava	f	8.31	6a11	1	1	1	1	0	0	primaire	Moyriche	18	Netravaille	3etinf	0	0	1	0	3
578	1	Morondava	f	34.69	24a35	0	1	0	0	1	0	primaire	Moypauvre	25	Travaille	3etinf	0	1	1	0	5
580	0	Morondava	m	6.57	6a11	1	1	1	0	0	0	primaire	Moyriche	34	Travaille	3etinf	0	1	1	0	3
581	1	Morondava	m	48	36etplus	0	1	1	0	0	0	nonscolar	Pauvre	70	Netravaille	3etinf	1	1	0	0	4
582	1	Morondava	m	13.73	12a23	1	1	0	0	1	0	nonscolar	Pauvre	NA	Netravaille	3etinf	1	1	0	1	3
584	1	Morondava	f	42	36etplus	0	1	1	0	0	0	nonscolar	Pauvre	25	Travaille	plus3	1	0	1	1	3
585	1	Morondava	m	18.76	12a23	0	1	0	0	0	0	nonscolar	Moypauvre	NA	Netravaille	3etinf	1	1	1	1	3
587	1	Morondava	f	37.65	36etplus	0	1	1	0	0	0	primaire	Pauvre	28	Travaille	plus3	1	1	0	0	3
588	1	Morondava	m	18	12a23	1	1	1	0	0	0	nonscolar	Pauvre	30	Travaille	plus3	0	0	1	0	5
590	0	Morondava	f	18	12a23	0	1	0	0	1	0	nonscolar	Pauvre	39	Netravaille	3etinf	0	0	1	1	5
593	1	Morondava	f	17	12a23	1	1	1	0	0	0	primaire	Pauvre	18	Travaille	3etinf	0	1	1	1	4
598	1	Morondava	m	56	36etplus	0	1	0	0	0	0	nonscolar	Moyriche	24	Netravaille	pas	1	1	1	1	4
600	1	Morondava	f	19	12a23	0	1	0	0	0	0	nonscolar	Pauvre	NA	Travaille	3etinf	1	0	1	0	5
605	1	Morondava	f	15.21	12a23	1	1	0	0	1	0	primaire	Moypauvre	16	Netravaille	3etinf	1	1	0	0	4
607	1	Morondava	m	37.36	36etplus	0	1	0	0	1	0	primaire	Moypauvre	19	Netravaille	3etinf	1	0	1	1	4
609	0	Morondava	m	31	24a35	0	1	1	0	0	0	nonscolar	Pauvre	29	Travaille	pas	1	0	1	0	3
612	1	Morondava	f	48	36etplus	0	1	0	0	0	0	nonscolar	Moypauvre	27	Travaille	3etinf	1	0	1	0	4
615	1	Morondava	f	36	36etplus	0	1	1	0	1	0	nonscolar	Moypauvre	30	Travaille	plus3	0	1	0	0	4
619	1	Morondava	m	30.78	24a35	1	1	1	0	0	0	primaire	Pauvre	NA	Travaille	3etinf	1	0	1	0	4
623	1	Morondava	m	38.67	36etplus	0	1	0	0	1	0	primaire	Pauvre	38	Travaille	3etinf	0	1	1	0	4
624	1	Morondava	m	9.33	6a11	1	1	0	0	0	0	nonscolar	Pauvre	29	Netravaille	3etinf	1	0	1	0	4
628	1	Morondava	f	25.49	24a35	0	1	1	0	0	0	nonscolar	Pauvre	NA	Netravaille	plus3	1	1	0	0	4
630	1	Morondava	m	56.34	36etplus	0	1	1	0	1	0	nonscolar	Pauvre	NA	Travaille	3etinf	0	1	0	0	4
631	1	Morondava	m	44.25	36etplus	0	1	0	0	1	0	primaire	Moyriche	19	Travaille	3etinf	1	1	0	0	3
632	1	Morondava	f	26	24a35	0	1	1	0	0	0	nonscolar	Pauvre	20	Travaille	3etinf	1	0	1	0	5
633	1	Morondava	m	17	12a23	0	1	1	0	0	0	nonscolar	Pauvre	29	Travaille	3etinf	0	1	1	0	4
636	1	Morondava	f	24	24a35	0	1	1	0	1	0	nonscolar	Pauvre	NA	Travaille	3etinf	0	0	1	0	3
638	1	Morondava	m	8.9	6a11	1	1	1	0	0	0	primaire	Pauvre	31	Travaille	3etinf	0	1	1	0	5
640	1	Morondava	f	8.64	6a11	1	1	1	0	0	0	nonscolar	Pauvre	NA	Travaille	3etinf	1	0	1	0	4
642	1	Morondava	m	48	36etplus	0	1	0	0	1	0	nonscolar	Moypauvre	NA	Travaille	plus3	0	1	1	0	4
646	1	Morondava	m	28.32	24a35	0	1	0	0	0	1	primaire	Moyriche	22	Travaille	plus3	1	1	0	0	4
649	1	Morondava	f	24	24a35	0	1	1	0	0	0	nonscolar	Moyriche	22	Netravaille	3etinf	1	1	0	0	4
653	1	Morondava	m	59.3	36etplus	0	1	1	0	0	0	nonscolar	Pauvre	NA	Netravaille	3etinf	1	1	0	1	5
658	1	Morondava	f	38	36etplus	0	1	1	0	1	0	nonscolar	Moypauvre	20	Travaille	plus3	1	1	0	0	4
660	1	Morondava	f	32	24a35	0	1	1	0	0	0	primaire	Pauvre	20	Travaille	3etinf	1	0	1	0	3
661	1	Morondava	f	39.16	36etplus	0	1	1	0	0	0	nonscolar	Moyriche	30	Netravaille	3etinf	1	1	0	0	5
662	1	Morondava	f	9.3	6a11	1	1	1	0	1	0	primaire	Moypauvre	22	Travaille	3etinf	0	1	0	0	4
667	1	Morondava	f	20.3	12a23	1	1	0	0	1	0	primaire	Riche	34	Netravaille	3etinf	1	0	1	1	4
669	1	Morondava	f	13.63	12a23	1	1	0	0	0	0	primaire	Moypauvre	30	Travaille	3etinf	1	1	1	0	4
670	1	Morondava	f	27.79	24a35	0	1	1	0	1	0	secondouplus	Pauvre	40	Netravaille	3etinf	1	1	0	0	4
674	1	Morondava	f	35.25	24a35	0	1	0	0	1	0	primaire	Pauvre	34	Travaille	3etinf	1	1	0	0	3
679	1	Morondava	m	11.07	6a11	1	1	0	0	1	0	nonscolar	Moyriche	18	Travaille	3etinf	1	1	0	0	3
681	1	Morondava	m	10.15	6a11	1	1	1	0	0	0	primaire	Pauvre	44	Travaille	plus3	1	1	0	0	5
686	1	Morondava	m	46.49	36etplus	0	1	1	0	1	0	secondouplus	Riche	25	Netravaille	plus3	1	1	0	1	3
688	1	Morondava	m	28	24a35	0	1	1	0	0	0	primaire	Moypauvre	22	Travaille	3etinf	1	1	0	0	4
691	1	Morondava	m	45.14	36etplus	0	1	0	0	1	0	secondouplus	Riche	29	Travaille	3etinf	1	1	0	1	3
692	0	Morondava	m	28.81	24a35	0	1	0	0	1	0	primaire	Moyriche	24	Netravaille	3etinf	1	1	0	1	4
693	1	Morondava	m	41.17	36etplus	0	1	0	0	1	0	primaire	Pauvre	22	Travaille	plus3	1	0	1	0	4
694	1	Morondava	m	53	36etplus	0	1	1	0	1	0	primaire	Moypauvre	NA	Netravaille	3etinf	1	1	0	0	4
695	1	Morondava	f	34.53	24a35	0	1	1	0	0	0	nonscolar	Pauvre	40	Travaille	3etinf	0	1	1	0	3
697	1	Morondava	f	21	12a23	0	1	1	0	1	0	nonscolar	Moypauvre	NA	Travaille	plus3	1	1	0	0	4
701	1	Morondava	f	40	36etplus	0	1	1	0	1	1	nonscolar	Pauvre	20	Travaille	3etinf	1	0	0	0	5
703	1	Morondava	m	48	36etplus	0	1	1	0	1	0	nonscolar	Pauvre	24	Travaille	3etinf	1	0	0	0	3
704	1	Morondava	m	24	24a35	0	1	0	0	1	0	nonscolar	Pauvre	24	Travaille	3etinf	0	1	1	0	3
706	1	Morondava	f	41.53	36etplus	0	1	0	0	1	0	secondouplus	Riche	24	Travaille	plus3	1	1	0	0	5
708	1	Morondava	f	18	12a23	0	1	1	0	1	0	nonscolar	Moypauvre	30	Travaille	plus3	1	1	0	0	4
710	1	Morondava	m	14.49	12a23	0	1	1	0	0	1	primaire	Moypauvre	20	Travaille	plus3	1	1	0	0	4
712	1	Morondava	m	57	36etplus	0	1	1	0	1	0	primaire	Moyriche	30	Travaille	plus3	1	1	0	0	3
714	1	Morondava	m	54.54	36etplus	0	1	1	0	0	0	nonscolar	Moypauvre	50	Netravaille	plus3	1	1	0	1	5
715	1	Morondava	m	50	36etplus	0	1	0	0	1	0	secondouplus	Riche	22	Travaille	plus3	1	1	0	0	4
716	1	Morondava	f	24	24a35	0	1	0	0	1	0	nonscolar	Pauvre	20	Netravaille	3etinf	1	1	0	0	4
717	0	Morondava	f	9.46	6a11	1	1	0	0	1	0	primaire	Moypauvre	23	Travaille	pas	1	0	1	0	4
720	1	Morondava	f	10.55	6a11	1	1	0	0	1	0	primaire	Riche	24	Travaille	3etinf	0	1	1	1	4
725	1	Morondava	f	23.26	12a23	0	1	1	0	1	0	nonscolar	Moypauvre	NA	Travaille	3etinf	0	1	0	0	4
726	1	Morondava	f	14	12a23	1	1	0	0	1	0	nonscolar	Moypauvre	NA	Netravaille	3etinf	1	0	1	1	5
731	0	Morondava	f	29.17	24a35	0	1	1	0	1	0	primaire	Moypauvre	24	Travaille	3etinf	1	1	0	0	4
735	1	Morondava	m	36	36etplus	0	1	1	0	0	0	nonscolar	Moyriche	18	Netravaille	3etinf	1	1	0	0	5
742	0	Morondava	f	42	36etplus	0	1	0	0	0	0	nonscolar	Pauvre	30	Netravaille	3etinf	1	1	1	0	4
745	1	Morondava	m	40	36etplus	0	1	1	0	0	0	primaire	Moypauvre	28	Travaille	3etinf	1	1	0	0	4
746	1	Morondava	m	38	36etplus	0	1	1	1	0	0	nonscolar	Moypauvre	20	Travaille	3etinf	0	0	1	0	3
748	1	Morondava	m	20	12a23	0	1	0	0	0	0	nonscolar	Moypauvre	24	Travaille	3etinf	1	1	1	0	4
749	1	Morondava	f	17	12a23	0	1	0	0	0	0	primaire	Moypauvre	17	Netravaille	3etinf	1	0	1	1	3
752	1	Morondava	m	36	36etplus	0	1	0	0	1	0	nonscolar	Pauvre	18	Travaille	3etinf	0	1	1	0	3
753	1	Morondava	f	11	6a11	1	1	0	0	0	0	primaire	Pauvre	NA	Netravaille	3etinf	1	1	1	0	4
754	1	Morondava	m	16	12a23	0	1	1	0	1	0	nonscolar	Moyriche	60	Netravaille	3etinf	0	1	0	1	4
758	0	Morondava	m	55.1	36etplus	0	1	0	0	0	0	primaire	Moypauvre	20	Travaille	3etinf	1	1	1	0	5
761	1	Morondava	f	20	12a23	0	1	1	0	1	0	primaire	Riche	45	Travaille	3etinf	1	1	0	0	5
765	1	Morondava	m	18	12a23	1	1	1	0	1	0	primaire	Moypauvre	35	Travaille	3etinf	1	0	0	0	5
768	1	Morondava	f	36	36etplus	0	1	0	0	1	0	primaire	Moyriche	35	Netravaille	3etinf	1	0	1	0	5
770	1	Morondava	f	24	24a35	1	1	0	1	1	0	primaire	Moyriche	24	Travaille	3etinf	1	0	0	0	4
772	1	Morondava	m	28	24a35	0	1	0	1	1	0	primaire	Riche	26	Travaille	plus3	1	1	0	0	4
773	1	Morondava	m	44.32	36etplus	0	1	0	0	1	0	secondouplus	Moyriche	24	Travaille	plus3	1	0	1	0	3
775	1	Morondava	f	10.45	6a11	1	1	1	0	1	0	secondouplus	Riche	16	Travaille	plus3	0	1	0	0	4
779	1	Morondava	f	48	36etplus	0	1	0	0	1	0	primaire	Riche	40	Travaille	pas	1	1	0	1	5
782	1	Morondava	f	40	36etplus	0	1	0	0	0	0	nonscolar	Riche	NA	Travaille	3etinf	1	0	1	0	4
783	1	Morondava	m	40	36etplus	0	1	1	0	0	0	nonscolar	Pauvre	35	Travaille	3etinf	1	0	1	0	4
785	1	Morondava	f	32	24a35	0	1	1	0	0	0	nonscolar	Moyriche	25	Netravaille	3etinf	1	0	1	0	4
788	1	Morondava	m	36	36etplus	0	1	1	0	1	0	nonscolar	Moypauvre	40	Travaille	3etinf	1	1	0	0	5
789	1	Morondava	f	8	6a11	1	1	1	0	0	0	nonscolar	Moypauvre	20	Netravaille	3etinf	1	1	0	0	3
790	1	Morondava	f	21.13	12a23	0	1	0	0	0	0	primaire	Riche	35	Netravaille	3etinf	1	1	1	0	3
791	1	Morondava	f	10.15	6a11	1	1	1	0	0	0	primaire	Pauvre	20	Travaille	3etinf	0	0	1	0	4
792	1	Morondava	m	45.9	36etplus	0	1	0	0	0	0	primaire	Moypauvre	19	Travaille	3etinf	1	1	1	0	4
794	1	Morondava	m	8	6a11	1	1	0	0	0	0	nonscolar	Moyriche	NA	Travaille	3etinf	1	0	1	0	4
796	1	Morondava	m	37.62	36etplus	0	1	0	0	1	0	secondouplus	Riche	42	Netravaille	plus3	1	1	0	0	5
798	1	Morondava	f	41.13	36etplus	0	1	1	0	0	0	nonscolar	Moyriche	24	Travaille	3etinf	1	1	0	0	4
806	1	Morondava	f	38.83	36etplus	0	1	0	0	1	0	nonscolar	Moyriche	23	Travaille	plus3	1	1	0	1	3
807	1	Morondava	f	32.95	24a35	0	1	1	0	0	0	nonscolar	Pauvre	38	Travaille	3etinf	1	1	0	0	4
813	1	Morondava	f	56.61	36etplus	0	1	0	0	1	0	nonscolar	Riche	24	Travaille	3etinf	0	0	1	0	4
814	1	Morondava	f	10.64	6a11	1	1	0	0	0	0	primaire	Moypauvre	20	Travaille	3etinf	1	0	1	1	3
820	1	Morondava	m	8.51	6a11	1	1	1	0	0	0	primaire	Moypauvre	29	Travaille	plus3	1	1	0	0	4
822	1	Morondava	m	30	24a35	0	1	0	0	0	0	nonscolar	Pauvre	19	Travaille	3etinf	1	1	1	0	4
828	1	Morondava	m	57	36etplus	0	1	0	0	0	0	nonscolar	Pauvre	35	Travaille	3etinf	1	1	1	0	4
829	1	Morondava	m	27.86	24a35	0	1	0	0	1	0	nonscolar	Riche	30	Travaille	3etinf	0	1	1	0	5
832	0	Morondava	m	49	36etplus	0	1	0	1	0	0	nonscolar	Riche	42	Travaille	3etinf	1	0	1	0	3
835	1	Morondava	m	18.46	12a23	1	1	0	0	1	0	primaire	Moyriche	29	Netravaille	3etinf	1	1	0	1	5
837	1	Morondava	m	9.95	6a11	1	1	0	0	0	0	primaire	Riche	29	Travaille	plus3	1	0	1	1	4
838	1	Morondava	m	16	12a23	1	1	0	0	1	0	primaire	Riche	28	Travaille	plus3	1	1	0	0	4
839	1	Morondava	m	10.48	6a11	1	1	0	0	1	0	primaire	Pauvre	33	Travaille	plus3	1	1	0	0	5
843	1	Morondava	m	7.79	6a11	1	1	0	0	0	0	nonscolar	Moypauvre	NA	Netravaille	3etinf	1	0	1	0	3
845	1	Morondava	f	53	36etplus	0	1	0	0	1	0	nonscolar	Moypauvre	30	Travaille	plus3	1	0	1	0	5
847	1	Morondava	f	52	36etplus	0	1	1	0	1	0	nonscolar	Pauvre	28	Travaille	pas	1	1	0	0	5
856	1	Morondava	f	12.45	12a23	0	1	1	0	0	0	primaire	Moypauvre	17	Travaille	3etinf	0	0	1	0	3
857	1	Morondava	f	37	36etplus	0	1	0	0	1	0	primaire	Moypauvre	18	Netravaille	3etinf	1	1	0	0	4
861	1	Morondava	m	15.9	12a23	1	1	0	0	1	0	secondouplus	Pauvre	NA	Netravaille	3etinf	0	1	1	1	4
863	1	Morondava	f	36	36etplus	0	1	1	0	0	0	nonscolar	Pauvre	18	Travaille	3etinf	1	1	0	0	3
867	1	Morondava	m	24.15	24a35	1	1	0	0	1	0	nonscolar	Moyriche	20	Travaille	3etinf	0	1	1	0	4
868	0	Morondava	f	10.97	6a11	0	1	1	0	0	0	nonscolar	Pauvre	28	Travaille	3etinf	1	1	0	0	5
869	1	Morondava	m	9.36	6a11	1	1	1	1	0	1	primaire	Moyriche	18	Travaille	3etinf	1	0	0	0	3
870	1	Morondava	f	39.36	36etplus	0	1	1	1	0	0	primaire	Riche	40	Netravaille	3etinf	1	1	0	1	4
873	1	Morondava	f	33	24a35	0	1	0	0	1	0	nonscolar	Moyriche	NA	Travaille	3etinf	1	0	1	0	3
875	1	Morondava	f	24	24a35	0	1	1	0	1	0	nonscolar	Moyriche	20	Travaille	pas	0	0	1	0	3
876	0	Morondava	m	20	12a23	0	1	0	0	1	0	nonscolar	Pauvre	30	Travaille	3etinf	1	0	1	0	3
878	1	Morondava	f	9.23	6a11	1	1	0	0	0	0	secondouplus	Riche	17	Travaille	pas	0	1	1	0	4
879	1	Morondava	f	21.26	12a23	0	1	1	0	1	0	primaire	Moypauvre	54	Travaille	3etinf	0	1	0	1	4
881	1	Morondava	f	25.23	24a35	0	1	1	0	1	0	nonscolar	Riche	36	Travaille	3etinf	1	0	0	1	4
884	0	Morondava	m	13.83	12a23	1	1	0	0	1	0	secondouplus	Pauvre	26	Netravaille	3etinf	1	1	0	1	3
886	1	Morondava	f	48	36etplus	0	1	1	0	0	0	nonscolar	Moypauvre	NA	Travaille	3etinf	0	0	1	0	3
887	1	Morondava	m	57.17	36etplus	0	1	0	0	1	0	nonscolar	Pauvre	18	Travaille	3etinf	1	1	0	0	3
888	1	Morondava	m	18	12a23	0	1	0	0	0	0	nonscolar	Riche	13	Netravaille	3etinf	1	1	1	0	3
890	1	Morondava	m	44	36etplus	0	1	1	0	0	0	nonscolar	Pauvre	27	Travaille	3etinf	0	0	1	0	3
892	1	Morondava	f	21	12a23	1	1	0	0	1	0	nonscolar	Riche	20	Travaille	plus3	1	0	1	0	4
893	1	Morondava	f	31.34	24a35	0	1	0	1	1	0	secondouplus	Riche	16	Netravaille	3etinf	0	1	0	0	3
894	1	Morondava	m	38.83	36etplus	0	1	0	0	0	0	primaire	Moypauvre	30	Travaille	plus3	1	1	1	0	4
896	1	Morondava	m	21.75	12a23	0	1	1	0	0	0	primaire	Pauvre	37	Netravaille	3etinf	1	1	0	1	3
897	1	Morondava	f	25	24a35	0	1	0	0	1	0	nonscolar	Pauvre	29	Travaille	3etinf	0	0	1	1	3
898	1	Morondava	m	23	12a23	0	1	1	0	1	0	nonscolar	Pauvre	28	Travaille	plus3	0	1	0	0	3
899	0	Morondava	f	14	12a23	1	1	0	0	0	0	nonscolar	Moypauvre	20	Travaille	plus3	0	0	1	0	3
903	1	Morondava	f	56	36etplus	0	1	0	0	1	0	primaire	Moypauvre	35	Netravaille	3etinf	1	1	0	0	5
904	0	Morondava	f	24	24a35	0	1	0	0	0	0	nonscolar	Moypauvre	32	Travaille	3etinf	1	0	1	0	2
905	1	Morondava	f	42	36etplus	0	1	1	1	1	0	nonscolar	Moyriche	40	Netravaille	plus3	1	1	0	0	5
907	1	Morondava	m	31.57	24a35	0	1	1	0	0	0	nonscolar	Pauvre	30	Travaille	3etinf	1	0	1	0	4
909	1	Morondava	m	8	6a11	1	1	1	0	0	0	primaire	Moyriche	35	Travaille	plus3	0	1	1	0	5
911	1	Morondava	m	11.89	6a11	1	1	1	1	1	0	primaire	Moyriche	18	Netravaille	3etinf	1	1	0	0	5
913	1	Morondava	f	48.26	36etplus	0	1	0	0	1	0	nonscolar	Riche	35	Travaille	3etinf	0	0	1	0	3
914	0	Morondava	f	53.32	36etplus	0	1	0	0	1	0	nonscolar	Moyriche	35	Travaille	3etinf	0	0	1	0	3
919	1	Morondava	f	36	36etplus	0	1	0	0	1	0	nonscolar	Moypauvre	30	Travaille	pas	0	1	1	0	4
920	1	Morondava	m	48	36etplus	0	1	1	0	1	0	primaire	Moyriche	35	Travaille	plus3	1	1	0	0	5
921	1	Morondava	f	15.64	12a23	1	1	0	0	0	0	nonscolar	Moypauvre	28	Travaille	plus3	1	1	1	0	3
922	1	Morondava	m	47.84	36etplus	0	1	1	0	0	0	nonscolar	Moypauvre	28	Travaille	3etinf	1	1	0	0	4
924	1	Morondava	m	45.86	36etplus	0	1	0	0	0	0	primaire	Moypauvre	25	Travaille	3etinf	1	1	1	0	4
926	1	Morondava	f	14.13	12a23	1	1	0	0	0	0	nonscolar	Pauvre	31	Travaille	3etinf	1	1	1	0	4
929	1	Morondava	m	21.26	12a23	0	1	1	0	0	0	primaire	Moypauvre	24	Travaille	3etinf	1	1	0	1	4
932	1	Morondava	f	44.39	36etplus	0	1	1	0	0	0	primaire	Moyriche	26	Travaille	3etinf	1	1	0	0	5
933	1	Morondava	f	27	24a35	0	1	0	0	1	0	nonscolar	Moypauvre	40	Travaille	3etinf	1	1	0	0	3
937	0	Morondava	m	25.36	24a35	0	1	1	0	1	0	primaire	Riche	24	Travaille	3etinf	0	1	0	0	3
939	0	Morondava	m	54.57	36etplus	0	1	0	0	1	0	primaire	Pauvre	33	Netravaille	pas	1	0	1	0	5
942	1	Morondava	m	29.77	24a35	0	1	1	0	1	0	nonscolar	Moypauvre	18	Travaille	plus3	0	1	0	0	4
945	1	Morondava	f	30.95	24a35	0	1	1	0	1	0	secondouplus	Riche	34	Travaille	plus3	1	1	0	0	3
948	0	Morondava	m	23	12a23	1	1	0	0	1	0	nonscolar	Pauvre	28	Travaille	plus3	1	0	1	0	3
950	1	Morondava	m	25.82	24a35	0	1	0	0	1	0	primaire	Pauvre	16	Netravaille	3etinf	0	1	1	0	4
955	1	Morondava	f	22.74	12a23	0	1	0	0	1	0	secondouplus	Moyriche	19	Travaille	3etinf	1	0	1	0	4
956	1	Morondava	f	36	36etplus	0	1	0	1	1	0	primaire	Riche	29	Travaille	3etinf	1	1	0	0	5
957	1	Morondava	f	48	36etplus	0	1	0	0	1	0	nonscolar	Moypauvre	38	Travaille	3etinf	1	1	0	0	4
961	1	Morondava	f	32.16	24a35	0	1	0	0	0	0	nonscolar	Moyriche	NA	Netravaille	3etinf	1	0	1	1	3
963	1	Morondava	m	9.13	6a11	1	1	0	0	0	0	primaire	Pauvre	31	Travaille	3etinf	1	1	1	0	5
966	1	Morondava	m	57	36etplus	0	1	0	0	0	0	primaire	Moypauvre	22	Netravaille	3etinf	1	1	1	0	4
968	1	Morondava	f	50	36etplus	0	1	0	0	0	0	nonscolar	Pauvre	30	Netravaille	3etinf	1	0	1	0	4
970	1	Morondava	m	27.96	24a35	0	1	0	0	0	0	nonscolar	Moypauvre	NA	Travaille	3etinf	1	0	1	0	4
972	1	Morondava	m	30	24a35	0	1	1	0	0	0	nonscolar	Moyriche	32	Travaille	3etinf	1	0	1	0	3
974	1	Morondava	m	48	36etplus	0	1	0	0	0	0	nonscolar	Moypauvre	40	Travaille	3etinf	1	1	1	0	4
977	1	Morondava	f	18.4	12a23	1	1	1	0	0	1	primaire	Pauvre	NA	Travaille	3etinf	0	1	0	0	4
982	1	Morondava	m	20.63	12a23	0	1	0	0	1	0	primaire	Riche	57	Travaille	plus3	0	0	1	1	3
984	1	Morondava	f	26	24a35	0	1	0	0	1	0	nonscolar	Pauvre	19	Travaille	3etinf	1	0	1	0	4
986	1	Morondava	f	38	36etplus	0	1	0	0	1	0	primaire	Moypauvre	20	Travaille	3etinf	1	1	0	0	4
988	1	Morondava	f	32.39	24a35	0	1	1	0	0	0	primaire	Pauvre	20	Netravaille	3etinf	1	0	1	0	4
989	1	Morondava	f	11.66	6a11	1	1	1	0	0	0	nonscolar	Pauvre	35	Travaille	3etinf	1	0	1	0	4
991	1	Morondava	m	37.55	36etplus	0	1	0	0	1	0	primaire	Riche	21	Netravaille	plus3	1	1	0	0	5
992	1	Morondava	m	37.22	36etplus	0	1	1	0	0	0	primaire	Moyriche	22	Travaille	3etinf	1	0	1	0	5
993	1	Morondava	m	18.63	12a23	1	1	1	0	1	0	primaire	Moyriche	21	Netravaille	3etinf	1	1	0	0	5
994	1	Morondava	f	43.99	36etplus	0	1	1	0	1	0	nonscolar	Moyriche	64	Travaille	plus3	1	1	0	0	3
995	1	Morondava	m	49.25	36etplus	0	1	1	0	1	0	nonscolar	Riche	64	Travaille	3etinf	1	0	0	0	4
996	1	Morondava	m	20	12a23	1	1	0	0	0	0	primaire	Moyriche	20	Netravaille	plus3	1	1	1	0	4
997	1	Morondava	m	48	36etplus	0	1	1	0	0	0	primaire	Moyriche	60	Netravaille	plus3	1	0	1	0	4
998	0	Morondava	m	16	12a23	1	1	1	0	1	0	primaire	Riche	22	Travaille	3etinf	0	1	0	0	4
1000	1	Morondava	m	39.39	36etplus	0	1	0	0	1	0	nonscolar	Moyriche	28	Travaille	3etinf	1	1	0	0	5
1002	0	Morondava	f	35.15	24a35	0	1	0	0	1	0	primaire	Moypauvre	35	Travaille	3etinf	1	1	0	0	5
1004	1	Morondava	f	16.53	12a23	0	1	0	0	1	0	primaire	Moypauvre	34	Netravaille	plus3	0	1	1	0	4
1005	1	Morondava	f	24.18	24a35	0	1	0	0	1	0	primaire	Moyriche	18	Travaille	3etinf	1	1	0	0	3
1006	1	Morondava	f	29	24a35	1	1	0	0	1	0	primaire	Riche	17	Netravaille	3etinf	0	0	1	0	4
1008	1	Morondava	m	10.51	6a11	1	1	1	0	1	0	nonscolar	Riche	NA	Netravaille	3etinf	0	0	1	1	3
1009	1	Morondava	f	17	12a23	0	1	1	0	1	0	nonscolar	Moyriche	20	Travaille	plus3	1	1	0	0	5
1012	1	Morondava	m	8.28	6a11	1	1	1	0	0	0	secondouplus	Riche	18	Travaille	3etinf	0	0	1	1	5
1013	0	Morondava	m	21	12a23	1	1	0	0	0	0	primaire	Pauvre	30	Travaille	3etinf	0	0	1	0	4
1014	1	Morondava	f	11.2	6a11	1	1	0	0	1	0	nonscolar	Pauvre	26	Travaille	3etinf	0	1	1	0	3
1015	1	Morondava	m	48	36etplus	0	1	0	0	1	0	primaire	Riche	44	Travaille	3etinf	0	0	1	1	4
1016	0	Morondava	f	26.09	24a35	0	1	0	0	1	0	nonscolar	Moyriche	37	Travaille	pas	1	0	1	1	3
1017	1	Morondava	f	19.75	12a23	0	1	0	0	1	0	primaire	Riche	35	Travaille	3etinf	0	1	1	0	3
1022	1	Morondava	f	28.32	24a35	0	1	1	0	1	0	secondouplus	Riche	37	Travaille	3etinf	1	1	0	0	4
1024	1	Morondava	m	38.97	36etplus	0	1	1	0	1	0	primaire	Moypauvre	20	Travaille	plus3	0	1	0	0	4
1025	1	Morondava	f	39.89	36etplus	0	1	1	0	1	1	primaire	Moypauvre	24	Travaille	3etinf	0	1	0	0	3
1027	1	Morondava	m	8	6a11	1	1	1	0	1	0	primaire	Pauvre	16	Netravaille	plus3	1	1	0	0	4
1028	1	Morondava	f	14.06	12a23	1	1	1	0	0	0	nonscolar	Moyriche	15	Travaille	plus3	1	1	0	0	4
1029	1	Morondava	f	24.51	24a35	1	1	0	0	0	0	primaire	Pauvre	38	Travaille	3etinf	1	0	1	0	5
1030	1	Morondava	m	40.87	36etplus	0	1	0	0	1	0	secondouplus	Moyriche	25	Travaille	3etinf	1	1	0	0	4
1037	1	Morondava	f	28.98	24a35	0	1	1	1	0	0	primaire	Moyriche	25	Travaille	3etinf	0	1	0	0	4
1043	0	Morondava	m	11.79	6a11	1	1	1	0	1	0	nonscolar	Moyriche	19	Netravaille	pas	1	1	0	1	5
1048	1	Morondava	f	8.67	6a11	1	1	0	0	1	0	primaire	Riche	33	Netravaille	pas	0	0	1	1	5
1049	0	Morondava	f	6.97	6a11	1	1	1	0	0	0	secondouplus	Riche	21	Travaille	pas	0	0	1	1	4
1050	1	Morondava	f	15	12a23	1	1	1	0	0	0	primaire	Moyriche	19	Netravaille	pas	0	1	1	1	5
1051	1	Morondava	f	24.25	24a35	0	1	0	0	1	0	secondouplus	Moyriche	19	Travaille	3etinf	0	1	1	1	5
1052	1	Morondava	m	29.08	24a35	0	1	1	0	1	0	primaire	Pauvre	26	Travaille	3etinf	1	1	0	0	5
1056	1	Morondava	f	46.16	36etplus	0	1	0	0	1	0	primaire	Riche	31	Travaille	pas	1	1	0	1	3
1061	0	Morondava	f	7.23	6a11	1	1	0	0	1	0	nonscolar	Moypauvre	22	Netravaille	pas	0	1	1	1	3
1064	1	Morondava	m	20.8	12a23	0	1	1	0	0	0	primaire	Pauvre	19	Travaille	3etinf	0	0	1	0	3
1073	1	Morondava	m	44.09	36etplus	0	1	0	0	1	0	primaire	Moyriche	28	Travaille	3etinf	0	1	1	1	3
1075	1	Morondava	f	27.4	24a35	0	1	0	0	1	1	secondouplus	Riche	33	Travaille	3etinf	0	1	0	1	5
1076	1	Morondava	f	20.11	12a23	0	1	0	1	1	0	primaire	Riche	20	Travaille	3etinf	0	1	0	0	4
1077	0	Morondava	f	30	24a35	0	1	0	0	1	0	primaire	Riche	29	Travaille	3etinf	0	1	1	0	3
1082	0	Morondava	f	42	36etplus	0	1	0	0	1	0	primaire	Moyriche	NA	Travaille	3etinf	0	1	1	0	4
1087	1	Morondava	f	17.51	12a23	0	1	0	0	1	1	nonscolar	Moyriche	30	Travaille	pas	1	1	0	0	4
1089	1	Morondava	m	28.98	24a35	0	1	1	0	1	0	secondouplus	Riche	29	Travaille	pas	0	1	0	0	5
1090	0	Morondava	m	59.83	36etplus	0	1	1	1	1	0	primaire	Moyriche	25	Travaille	3etinf	1	1	0	0	2
1091	1	Morondava	m	8.51	6a11	1	1	0	0	1	0	nonscolar	Moypauvre	NA	Netravaille	pas	1	1	0	0	4
1092	1	Morondava	m	10.91	6a11	1	1	0	0	0	0	primaire	Moypauvre	22	Travaille	plus3	0	0	1	0	3
1096	1	Morondava	m	17.15	12a23	1	1	0	0	1	0	primaire	Pauvre	NA	Travaille	plus3	1	1	0	0	3
1100	1	Morondava	f	39.75	36etplus	0	1	1	0	1	0	nonscolar	Moyriche	40	Travaille	3etinf	1	1	0	0	4
1102	0	Morondava	m	11.89	6a11	1	1	0	0	1	0	primaire	Pauvre	18	Travaille	pas	1	1	0	0	5
1104	0	Morondava	m	46.72	36etplus	0	1	0	0	0	0	nonscolar	Moyriche	22	Travaille	3etinf	0	0	1	0	4
1107	1	Morondava	f	8.31	6a11	1	1	0	0	1	0	primaire	Riche	24	Netravaille	pas	1	0	1	0	5
1109	1	Morondava	m	21.22	12a23	0	1	0	1	1	0	primaire	Riche	37	Travaille	3etinf	0	1	0	1	4
1110	1	Morondava	m	25	24a35	0	1	1	0	1	0	primaire	Moyriche	50	Travaille	3etinf	1	1	0	0	4
1114	1	Morondava	f	25	24a35	0	1	1	0	0	0	nonscolar	Moyriche	25	Travaille	3etinf	0	0	1	0	3
1118	1	Morondava	m	42	36etplus	0	1	1	0	0	0	nonscolar	Moyriche	40	Netravaille	3etinf	1	0	1	0	4
1120	1	Morondava	m	42	36etplus	0	1	1	0	0	0	nonscolar	Moyriche	26	Netravaille	3etinf	1	0	1	0	5
1125	1	Morondava	f	49	36etplus	0	1	0	0	0	0	nonscolar	Pauvre	NA	Travaille	3etinf	1	0	1	0	3
1128	1	Morondava	f	16	12a23	0	1	0	0	0	0	nonscolar	Moypauvre	50	Travaille	3etinf	0	0	1	0	3
1132	1	Morondava	f	40.44	36etplus	0	1	1	0	0	0	nonscolar	Pauvre	25	Travaille	plus3	0	0	1	0	3
1133	1	Morondava	f	28.45	24a35	0	1	1	0	0	0	nonscolar	Moypauvre	20	Travaille	3etinf	0	1	1	0	3
1136	1	Morondava	f	48	36etplus	0	1	0	0	0	0	nonscolar	Moypauvre	50	Travaille	3etinf	1	0	1	0	3
1143	0	Morondava	f	28.22	24a35	0	1	0	0	1	0	primaire	Moyriche	23	Netravaille	pas	0	0	1	0	5
1144	1	Morondava	m	31.7	24a35	0	1	0	0	1	1	primaire	Riche	21	Travaille	3etinf	1	1	0	0	4
1146	0	Morondava	m	15.24	12a23	0	1	1	0	1	0	primaire	Riche	19	Netravaille	3etinf	1	1	0	0	4
1147	1	Morondava	m	15.8	12a23	0	1	0	0	1	0	primaire	Riche	36	Travaille	3etinf	1	1	0	1	5
1150	1	Morondava	f	26.15	24a35	0	1	0	1	1	0	primaire	Riche	24	Travaille	pas	1	1	0	1	4
1151	1	Morondava	f	21.39	12a23	0	1	0	0	1	0	primaire	Riche	19	Travaille	3etinf	0	1	1	0	4
1153	1	Morondava	f	33.15	24a35	0	1	0	0	1	0	primaire	Riche	39	Travaille	pas	0	1	1	0	4
1158	1	Morondava	m	26	24a35	0	1	0	0	1	0	primaire	Riche	20	Travaille	pas	0	1	1	0	4
1159	0	Morondava	m	48	36etplus	0	1	0	0	0	0	nonscolar	Pauvre	40	Travaille	3etinf	0	0	1	1	3
1162	1	Morondava	m	42	36etplus	0	1	0	0	1	0	primaire	Moypauvre	42	Travaille	3etinf	1	1	0	0	4
1163	1	Morondava	f	33.15	24a35	0	1	0	0	1	0	secondouplus	Riche	23	Travaille	pas	0	1	1	0	3
1165	1	Morondava	m	53.62	36etplus	0	1	1	0	1	0	nonscolar	Moypauvre	31	Travaille	3etinf	0	1	0	1	5
1168	1	Morondava	f	36.24	36etplus	0	1	0	0	1	0	nonscolar	Pauvre	18	Travaille	3etinf	0	1	1	0	4
1169	1	Morondava	m	19.68	12a23	0	1	0	0	1	0	primaire	Riche	20	Travaille	pas	1	1	0	0	5
1171	1	Morondava	f	12.94	12a23	1	1	0	0	1	1	primaire	Riche	27	Travaille	pas	1	1	0	0	4
1174	0	Morondava	m	41.79	36etplus	0	1	1	0	1	1	nonscolar	Moypauvre	27	Travaille	3etinf	1	1	0	0	5
1175	1	Morondava	f	10	6a11	1	1	1	0	1	0	primaire	Moyriche	18	Travaille	pas	1	1	0	0	4
1177	1	Morondava	f	25.33	24a35	0	1	0	0	0	0	secondouplus	Riche	22	Netravaille	3etinf	1	1	1	1	5
1178	1	Morondava	m	40.31	36etplus	0	1	0	0	1	0	primaire	Moyriche	20	Travaille	plus3	1	1	0	1	3
1180	1	Morondava	m	7.82	6a11	1	1	0	0	0	0	nonscolar	Moyriche	25	Travaille	plus3	1	1	1	0	4
1181	1	Morondava	m	51	36etplus	0	1	0	0	1	0	nonscolar	Moyriche	NA	Travaille	pas	1	0	1	0	5
1182	1	Morondava	m	14.23	12a23	1	1	1	0	1	0	nonscolar	Moyriche	18	Travaille	3etinf	1	0	0	0	3
1183	1	Morondava	f	16.89	12a23	0	1	0	0	1	0	nonscolar	Moypauvre	NA	Travaille	3etinf	0	1	1	0	4
1184	0	Morondava	f	37.22	36etplus	0	1	0	0	1	0	nonscolar	Pauvre	19	Travaille	3etinf	0	0	1	0	3
1186	0	Morondava	m	44.19	36etplus	0	1	0	0	1	0	nonscolar	Pauvre	40	Travaille	3etinf	0	0	1	1	3
1190	1	Morondava	f	25.2	24a35	0	1	1	0	1	0	nonscolar	Riche	22	Travaille	3etinf	1	1	0	0	4
1191	1	Morondava	m	24.21	24a35	1	1	1	0	1	0	primaire	Moypauvre	19	Travaille	3etinf	1	0	0	0	3
1194	1	Morondava	m	30.49	24a35	0	1	1	0	1	0	nonscolar	Pauvre	20	Netravaille	3etinf	1	1	0	0	4
1196	1	Morondava	f	43	36etplus	0	1	1	0	0	0	primaire	Riche	25	Travaille	3etinf	1	0	1	0	4
1197	1	Morondava	f	40.64	36etplus	0	1	0	0	0	0	nonscolar	Moyriche	20	Travaille	3etinf	1	0	1	0	3
1198	1	Morondava	m	42	36etplus	0	1	1	0	1	0	primaire	Pauvre	52	Travaille	plus3	1	0	0	1	4
1199	0	Morondava	m	40	36etplus	0	1	1	0	1	0	nonscolar	Pauvre	27	Travaille	3etinf	1	0	0	0	4
1201	1	Morondava	m	17.41	12a23	1	1	0	0	1	0	primaire	Riche	19	Travaille	3etinf	1	1	0	0	3
1204	1	Morondava	m	35.81	24a35	0	1	0	1	1	0	secondouplus	Riche	50	Travaille	3etinf	1	1	0	0	5
1206	1	Morondava	m	38	36etplus	0	1	0	0	1	0	primaire	Moyriche	30	Travaille	3etinf	0	1	1	0	4
1208	0	Morondava	m	50.17	36etplus	0	1	0	0	1	0	nonscolar	Riche	20	Netravaille	pas	0	1	1	0	3
1210	1	Morondava	m	12	12a23	1	1	1	1	1	0	secondouplus	Moyriche	19	Travaille	3etinf	0	1	0	0	5
1213	1	Morondava	m	51	36etplus	0	1	0	0	1	0	primaire	Riche	23	Travaille	3etinf	1	1	0	1	5
1215	1	Morondava	f	30	24a35	0	1	0	0	1	1	nonscolar	Riche	26	Travaille	3etinf	1	1	0	0	3
1216	1	Morondava	f	16	12a23	1	1	1	0	1	0	secondouplus	Moyriche	35	Travaille	pas	1	1	0	0	4
1217	1	Morondava	f	40	36etplus	0	1	0	0	1	0	secondouplus	Riche	62	Netravaille	plus3	0	1	1	1	3
1219	1	Morondava	f	25.72	24a35	0	1	0	0	1	0	primaire	Moyriche	35	Travaille	3etinf	0	1	1	1	5
1220	1	Morondava	f	16.49	12a23	0	1	1	0	1	0	primaire	Moyriche	18	Netravaille	3etinf	1	1	0	0	4
1225	0	Morondava	m	26	24a35	0	1	1	0	0	0	primaire	Moyriche	18	Netravaille	pas	1	1	0	0	5
1228	1	Morondava	f	48	36etplus	0	1	0	0	1	0	primaire	Moypauvre	60	Travaille	3etinf	1	1	0	0	4
1229	1	Morondava	f	40.51	36etplus	0	1	1	0	1	0	primaire	Riche	27	Travaille	3etinf	0	1	0	0	3
1237	1	Morondava	f	16.82	12a23	1	1	0	0	1	0	primaire	Moypauvre	28	Travaille	3etinf	0	0	1	0	3
1242	0	Morondava	m	27	24a35	0	1	0	0	1	0	primaire	Moyriche	37	Travaille	pas	1	1	0	1	4
1243	1	Morondava	f	20	12a23	0	1	0	1	1	0	secondouplus	Riche	22	Netravaille	3etinf	0	1	0	0	5
1245	1	Morondava	m	24	24a35	0	1	0	0	1	0	primaire	Riche	43	Travaille	3etinf	1	1	0	0	5
1246	1	Morondava	m	10	6a11	1	1	0	0	1	0	nonscolar	Pauvre	25	Travaille	3etinf	0	0	1	0	3
1247	0	Morondava	f	32	24a35	1	1	0	0	1	0	nonscolar	Moyriche	35	Travaille	pas	0	0	1	0	4
1248	1	Morondava	m	18	12a23	1	1	1	0	1	0	nonscolar	Moyriche	16	Travaille	3etinf	0	1	0	0	4
1251	0	Morondava	m	9	6a11	1	1	0	0	1	0	nonscolar	Pauvre	38	Travaille	3etinf	0	0	1	0	3
1257	1	Morondava	f	28.98	24a35	0	1	1	0	0	0	primaire	Moypauvre	27	Travaille	3etinf	0	0	1	0	4
1260	1	Morondava	m	13.08	12a23	1	1	0	0	1	0	primaire	Moyriche	30	Travaille	3etinf	0	0	1	0	4
1263	1	Morondava	m	40.11	36etplus	0	1	1	0	1	0	secondouplus	Riche	20	Netravaille	3etinf	0	1	0	0	3
1270	1	Morondava	m	19.58	12a23	1	1	1	0	1	0	primaire	Riche	18	Travaille	3etinf	1	0	0	0	4
1275	1	Morondava	m	10.18	6a11	1	1	0	0	1	0	nonscolar	Pauvre	35	Travaille	3etinf	0	0	1	0	3
1278	1	Morondava	m	15	12a23	1	1	1	0	1	0	nonscolar	Riche	25	Netravaille	3etinf	0	0	1	0	3
1282	1	Morondava	m	48	36etplus	0	1	1	0	1	0	primaire	Riche	22	Travaille	3etinf	0	0	1	0	4
1284	1	Morondava	f	14.82	12a23	1	1	1	0	1	0	nonscolar	Riche	26	Netravaille	3etinf	1	0	0	0	3
1291	1	Morondava	m	42	36etplus	0	1	1	0	1	0	secondouplus	Moyriche	20	Travaille	plus3	1	0	0	0	3
1295	1	Morondava	m	20.34	12a23	0	1	1	0	1	1	nonscolar	Moypauvre	17	Travaille	plus3	1	1	0	0	4
1298	1	Morondava	m	14.29	12a23	1	1	1	0	1	0	primaire	Moypauvre	20	Travaille	3etinf	1	1	0	0	3
1300	1	Morondava	m	33.94	24a35	1	1	1	0	1	0	primaire	Riche	29	Travaille	3etinf	0	0	1	0	3
1301	1	Morondava	m	29	24a35	0	1	1	0	0	0	nonscolar	Moypauvre	17	Travaille	3etinf	0	0	1	0	4
1304	1	Morondava	m	21	12a23	0	1	1	0	0	1	nonscolar	Moypauvre	NA	Netravaille	3etinf	0	0	1	0	3
1306	1	Morondava	f	48	36etplus	0	1	1	0	0	0	nonscolar	Moypauvre	NA	Travaille	3etinf	0	0	1	0	3
1313	1	Morondava	f	27.3	24a35	0	1	1	0	0	0	primaire	Moyriche	20	Travaille	3etinf	1	1	0	0	4
1320	1	Morondava	m	32	24a35	0	1	0	0	0	0	nonscolar	Pauvre	28	Travaille	3etinf	1	0	1	0	3
1321	1	Morondava	m	43.14	36etplus	0	1	1	0	1	0	primaire	Moyriche	20	Travaille	3etinf	0	0	1	0	4
1329	1	Morondava	m	41.07	36etplus	0	1	1	0	1	0	nonscolar	Moypauvre	30	Netravaille	3etinf	1	0	0	1	5
1330	1	Morondava	f	22.44	12a23	0	1	1	0	0	0	nonscolar	Moyriche	20	Travaille	3etinf	1	0	1	0	4
1338	1	Morondava	f	11.96	6a11	1	1	1	0	1	0	nonscolar	Moyriche	22	Travaille	3etinf	0	1	0	0	5
1340	1	Morondava	m	27.01	24a35	0	1	1	0	1	0	primaire	Moypauvre	25	Netravaille	plus3	1	0	0	NA	4
1342	1	Morondava	m	18.5	12a23	1	1	1	0	0	0	primaire	Moypauvre	38	Travaille	3etinf	1	0	1	0	5
1344	1	Morondava	f	14	12a23	1	1	1	0	1	0	primaire	Riche	22	Travaille	plus3	0	0	1	0	3
1349	1	Morondava	m	26.05	24a35	0	1	0	0	1	0	primaire	Moyriche	NA	Netravaille	3etinf	1	1	0	1	4
1350	1	Morondava	f	25.59	24a35	0	1	0	1	1	0	secondouplus	Moypauvre	20	Travaille	3etinf	0	1	0	1	4
1352	1	Morondava	f	12.29	12a23	1	1	0	0	0	0	primaire	Pauvre	20	Travaille	plus3	1	0	1	0	4
1354	0	Morondava	f	25.49	24a35	0	1	0	0	1	0	primaire	Moyriche	19	Netravaille	3etinf	1	0	1	0	3
1355	1	Morondava	f	56.11	36etplus	0	1	1	0	1	0	primaire	Moyriche	33	Netravaille	3etinf	1	1	0	0	5
1358	1	Morondava	m	37.22	36etplus	0	1	1	0	0	0	primaire	Moyriche	34	Travaille	3etinf	1	0	1	0	4
1360	1	Morondava	m	22.18	12a23	0	1	0	0	0	0	primaire	Moypauvre	17	Travaille	pas	1	0	1	0	3
1366	0	Morondava	m	9.26	6a11	1	1	0	0	1	0	primaire	Moyriche	24	Travaille	plus3	0	0	1	0	3
1367	1	Morondava	f	29.27	24a35	0	1	1	0	1	0	secondouplus	Moyriche	18	Travaille	3etinf	1	0	0	0	5
1370	1	Morondava	m	30	24a35	0	1	1	0	1	0	primaire	Pauvre	NA	Travaille	plus3	1	1	0	0	4
1372	1	Morondava	m	34	24a35	0	1	1	0	0	0	primaire	Riche	20	Travaille	3etinf	1	0	1	0	4
1375	1	Morondava	f	21	12a23	0	1	1	0	0	0	primaire	Moyriche	34	Travaille	3etinf	1	0	1	0	4
1376	1	Morondava	f	50.07	36etplus	0	1	0	0	1	0	primaire	Moypauvre	32	Travaille	3etinf	1	0	1	0	3
1378	0	Morondava	m	52	36etplus	0	1	0	0	0	0	nonscolar	Moyriche	18	Travaille	3etinf	1	0	1	0	3
1379	0	Morondava	m	32.99	24a35	0	1	0	0	1	0	nonscolar	Pauvre	20	Netravaille	3etinf	0	0	1	0	2
1381	1	Morondava	f	42.48	36etplus	0	1	1	0	0	0	nonscolar	Moypauvre	36	Travaille	3etinf	0	0	1	1	3
1383	1	Morondava	f	18	12a23	0	1	1	0	0	0	primaire	Pauvre	20	Travaille	3etinf	0	0	1	0	3
1387	1	Morondava	m	8	6a11	1	1	1	0	0	0	nonscolar	Pauvre	38	Netravaille	3etinf	0	0	1	0	3
1388	0	Morondava	f	8	6a11	1	1	0	0	0	0	nonscolar	Pauvre	28	Netravaille	3etinf	0	0	1	0	3
1390	0	Morondava	f	36	36etplus	0	1	1	0	0	0	nonscolar	Pauvre	28	Travaille	3etinf	1	0	1	0	4
1391	1	Morondava	m	45.37	36etplus	0	1	1	0	0	0	nonscolar	Pauvre	19	Travaille	plus3	1	0	1	0	3
1403	1	Morondava	m	52	36etplus	0	1	1	0	0	0	primaire	Moypauvre	40	Travaille	3etinf	0	0	1	0	3
1407	1	Morondava	m	13.67	12a23	1	1	0	0	1	0	primaire	Moyriche	23	Travaille	3etinf	1	0	1	1	3
1408	1	Morondava	m	8.18	6a11	1	1	0	0	0	0	primaire	Pauvre	20	Travaille	3etinf	0	0	1	1	3
1410	1	Morondava	f	20	12a23	1	1	0	0	1	0	nonscolar	Moyriche	28	Netravaille	3etinf	0	0	1	0	3
1416	1	Morondava	f	43.24	36etplus	0	1	0	0	1	0	primaire	Pauvre	19	Travaille	3etinf	1	1	0	0	3
1418	0	Morondava	f	20.01	12a23	1	1	0	0	0	0	primaire	Moyriche	NA	Travaille	3etinf	0	0	1	0	3
1420	1	Morondava	f	16.2	12a23	1	1	1	0	0	0	primaire	Pauvre	30	Travaille	plus3	1	0	1	0	3
1421	1	Morondava	f	27.1	24a35	0	1	1	0	0	0	nonscolar	Moypauvre	35	Travaille	3etinf	1	1	0	0	3
1422	1	Morondava	m	36.53	36etplus	0	1	1	0	0	1	secondouplus	Riche	19	Travaille	3etinf	1	1	0	0	3
1424	0	Morondava	f	12.06	12a23	1	1	0	0	1	0	primaire	Moyriche	25	Netravaille	3etinf	0	0	1	0	3
1425	1	Morondava	m	18.17	12a23	1	1	1	1	1	0	primaire	Riche	23	Travaille	plus3	1	1	0	0	3
1427	1	Morondava	f	37	36etplus	0	1	1	0	0	0	secondouplus	Moyriche	24	Netravaille	3etinf	1	0	1	0	5
1433	1	Morondava	m	12.32	12a23	1	1	1	0	0	0	nonscolar	Riche	19	Travaille	3etinf	0	0	1	1	4
1435	1	Morondava	m	32.36	24a35	0	1	1	0	0	0	primaire	Moypauvre	39	Travaille	3etinf	1	0	1	0	3
1440	1	Morondava	m	42	36etplus	0	1	1	0	0	0	primaire	Moypauvre	NA	Travaille	3etinf	0	0	1	0	4
1441	1	Morondava	f	17.91	12a23	1	1	1	1	1	0	primaire	Moyriche	27	Travaille	plus3	0	0	0	0	3
1442	1	Morondava	f	6.37	6a11	1	1	0	0	1	0	primaire	Riche	40	Netravaille	3etinf	0	0	1	0	3
1445	1	Morondava	m	17.02	12a23	1	1	1	0	1	0	nonscolar	Pauvre	30	Travaille	plus3	1	0	0	1	4
1447	1	Morondava	m	31	24a35	0	1	1	0	1	0	nonscolar	Moypauvre	20	Travaille	3etinf	1	1	0	1	3
1449	0	Morondava	m	22	12a23	1	1	1	0	0	0	nonscolar	Moypauvre	35	Travaille	3etinf	1	0	1	0	4
1451	1	Morondava	m	43	36etplus	0	1	0	0	0	0	primaire	Pauvre	40	Travaille	plus3	1	1	1	0	3
1453	1	Morondava	f	44.85	36etplus	0	1	1	0	1	0	primaire	Moyriche	44	Travaille	3etinf	0	0	1	1	3
1457	0	Morondava	f	20.7	12a23	0	1	0	0	1	0	primaire	Moypauvre	29	Travaille	3etinf	1	1	0	0	3
1459	1	Morondava	f	11.96	6a11	1	1	0	0	1	0	nonscolar	Riche	28	Netravaille	3etinf	1	1	0	1	5
1464	1	Morondava	m	29	24a35	0	1	1	0	0	0	primaire	Pauvre	28	Travaille	plus3	0	0	1	0	3
1467	1	Morondava	m	25.92	24a35	0	1	1	0	1	0	primaire	Riche	30	Netravaille	3etinf	1	1	0	0	4
1471	0	Morondava	f	19	12a23	0	1	1	0	1	0	nonscolar	Pauvre	20	Travaille	3etinf	1	1	0	0	3
1472	1	Morondava	m	28	24a35	0	1	1	0	0	0	primaire	Riche	21	Travaille	3etinf	1	1	0	0	4
1475	1	Morondava	f	30.19	24a35	0	1	1	0	1	0	secondouplus	Pauvre	37	Netravaille	3etinf	1	0	0	1	4
1477	1	Morondava	m	10	6a11	1	1	1	0	0	0	primaire	Moyriche	16	Travaille	3etinf	0	0	1	0	3
1478	1	Morondava	m	12.06	12a23	1	1	1	0	0	0	nonscolar	Moypauvre	40	Travaille	3etinf	1	0	1	0	4
1480	0	Morondava	f	38	36etplus	0	1	1	0	0	0	nonscolar	Pauvre	18	Travaille	3etinf	0	0	1	0	3
1484	1	Morondava	f	51	36etplus	0	1	0	0	0	0	nonscolar	Moyriche	30	Travaille	3etinf	1	1	1	0	4
1486	1	Morondava	f	27	24a35	0	1	0	0	0	0	primaire	Moypauvre	17	Netravaille	pas	0	0	1	1	4
1487	1	Morondava	f	20.83	12a23	0	1	1	0	1	0	nonscolar	Riche	NA	Travaille	plus3	1	1	0	0	4
1489	1	Morondava	f	16	12a23	1	1	1	0	1	0	nonscolar	Moypauvre	22	Travaille	3etinf	1	1	0	1	3
1491	1	Morondava	f	36.93	36etplus	0	1	0	0	1	0	primaire	Pauvre	18	Travaille	3etinf	1	1	0	0	4
1492	1	Morondava	f	10.35	6a11	1	1	1	0	0	0	primaire	Moypauvre	15	Travaille	3etinf	1	1	0	0	4
1494	0	Morondava	f	42.35	36etplus	0	1	0	0	1	0	nonscolar	Moyriche	30	Netravaille	pas	1	0	1	0	3
1496	1	Morondava	m	49.58	36etplus	0	1	1	0	0	0	primaire	Moyriche	21	Travaille	3etinf	0	1	1	0	3
1498	1	Morondava	f	26	24a35	0	1	1	0	0	0	nonscolar	Moypauvre	20	Travaille	3etinf	1	0	1	0	4
1503	1	Morondava	m	29.47	24a35	0	1	0	0	1	0	primaire	Pauvre	36	Travaille	3etinf	1	0	1	1	3
1506	1	Morondava	m	33.02	24a35	0	1	0	0	1	0	primaire	Moypauvre	30	Travaille	3etinf	1	0	1	0	4
1510	1	Morondava	f	13.27	12a23	1	1	0	0	1	0	primaire	Moypauvre	18	Travaille	3etinf	1	0	1	0	3
1513	1	Morondava	m	30	24a35	0	1	1	0	0	0	primaire	Pauvre	22	Travaille	3etinf	0	0	1	0	3
1514	1	Morondava	f	13.96	12a23	1	1	0	0	0	0	primaire	Moyriche	44	Travaille	3etinf	1	0	1	0	3
1517	1	Morondava	m	25.03	24a35	0	1	0	0	1	0	primaire	Pauvre	57	Travaille	3etinf	1	0	1	1	3
1521	1	Morondava	f	21.55	12a23	0	1	1	1	0	0	nonscolar	Pauvre	31	Travaille	3etinf	1	1	0	1	3
1524	1	Morondava	m	24.74	24a35	0	1	1	0	0	0	primaire	Pauvre	15	Travaille	3etinf	1	1	0	0	4
1526	1	Morondava	m	36	36etplus	0	1	1	0	0	0	nonscolar	Moypauvre	26	Netravaille	3etinf	0	1	1	1	4
1527	1	Morondava	m	24	24a35	0	1	1	0	0	0	nonscolar	Moypauvre	30	Travaille	3etinf	1	1	0	0	5
1528	1	Morondava	f	19	12a23	1	1	1	0	0	0	nonscolar	Moypauvre	34	Travaille	3etinf	0	0	1	0	4
1529	1	Morondava	f	43	36etplus	0	1	1	0	0	0	nonscolar	Moyriche	18	Travaille	3etinf	0	0	1	0	3
1531	1	Morondava	f	22.11	12a23	1	1	0	0	1	0	secondouplus	Riche	16	Travaille	3etinf	1	0	1	0	4
1532	1	Morondava	f	31.38	24a35	0	1	0	0	0	0	primaire	Moyriche	18	Netravaille	3etinf	1	0	1	1	5
1533	1	Morondava	m	35.02	24a35	0	1	1	0	1	0	primaire	Pauvre	NA	Netravaille	3etinf	1	1	0	1	4
1536	1	Morondava	m	13.24	12a23	1	1	0	0	0	0	primaire	Moypauvre	44	Travaille	3etinf	1	1	1	0	4
1539	1	Morondava	m	19.78	12a23	1	1	1	0	1	0	secondouplus	Pauvre	20	Netravaille	3etinf	1	1	0	0	5
1540	1	Morondava	m	32.79	24a35	0	1	1	0	0	0	primaire	Moypauvre	NA	Travaille	3etinf	1	0	1	0	4
1549	1	Morondava	f	52.37	36etplus	0	1	1	0	0	0	nonscolar	Moyriche	44	Travaille	3etinf	1	0	1	0	4
1550	1	Morondava	m	19	12a23	0	1	1	0	1	0	nonscolar	Moypauvre	29	Netravaille	3etinf	0	0	1	0	3
1552	1	Morondava	m	57	36etplus	0	1	1	0	0	1	nonscolar	Pauvre	29	Travaille	plus3	1	1	0	0	4
1553	1	Morondava	m	33.74	24a35	0	1	1	0	0	0	nonscolar	Pauvre	29	Travaille	plus3	0	0	1	0	4
1554	1	Morondava	m	38	36etplus	0	1	1	0	1	0	nonscolar	Moyriche	18	Travaille	3etinf	0	0	1	0	3
1556	1	Morondava	f	32.56	24a35	0	1	0	0	0	0	nonscolar	Moypauvre	30	Travaille	3etinf	1	1	1	0	4
1558	0	Morondava	f	8.71	6a11	1	1	1	0	0	0	nonscolar	Moypauvre	39	Netravaille	pas	1	0	1	1	5
1561	1	Morondava	m	30	24a35	0	1	1	1	1	0	nonscolar	Pauvre	NA	Travaille	3etinf	1	0	0	0	3
1565	1	Morondava	f	18.33	12a23	0	1	0	0	0	0	nonscolar	Moyriche	NA	Travaille	3etinf	1	0	1	1	4
1570	1	Morondava	m	8.34	6a11	1	1	0	0	0	0	nonscolar	Pauvre	NA	Travaille	3etinf	1	0	1	0	4
1572	1	Morondava	f	55	36etplus	0	1	0	0	1	0	nonscolar	Pauvre	30	Netravaille	3etinf	1	0	1	0	4
1573	1	Morondava	m	33.77	24a35	0	1	1	0	1	0	nonscolar	Moyriche	35	Travaille	3etinf	1	1	0	0	4
1578	1	Morondava	m	48.89	36etplus	0	1	1	0	0	0	primaire	Moypauvre	26	Travaille	3etinf	1	0	1	0	4
1580	0	Morondava	m	41.92	36etplus	0	1	1	0	0	0	nonscolar	Moypauvre	21	Travaille	3etinf	1	1	0	0	4
1582	1	Morondava	m	14.46	12a23	1	1	0	0	0	0	primaire	Moyriche	19	Netravaille	3etinf	1	1	1	0	4
1584	1	Morondava	m	30.69	24a35	0	1	1	0	0	0	nonscolar	Riche	30	Netravaille	3etinf	1	0	1	1	5
1587	1	Morondava	f	11	6a11	1	1	1	0	0	0	nonscolar	Moypauvre	28	Netravaille	3etinf	1	1	0	0	3
1593	1	Morondava	f	22.05	12a23	0	1	1	0	1	0	secondouplus	Moyriche	21	Netravaille	3etinf	1	0	0	0	5
1594	1	Morondava	m	24	24a35	0	1	0	0	0	0	nonscolar	Pauvre	21	Travaille	3etinf	1	0	1	0	3
1595	0	Morondava	m	41.79	36etplus	0	1	1	0	0	0	nonscolar	Moypauvre	22	Travaille	3etinf	1	0	1	0	3
1596	1	Morondava	m	31	24a35	0	1	0	0	0	0	nonscolar	Moyriche	75	Travaille	3etinf	1	0	1	0	3
1597	1	Morondava	f	40.51	36etplus	0	1	1	0	0	0	nonscolar	Pauvre	30	Travaille	3etinf	0	0	1	0	3
1598	1	Morondava	m	48	36etplus	0	1	0	0	0	0	nonscolar	Moypauvre	30	Travaille	3etinf	0	0	1	0	3
1600	1	Morondava	m	11.1	6a11	1	1	0	0	1	0	nonscolar	Moypauvre	19	Netravaille	3etinf	1	1	0	0	4
1602	1	Morondava	m	19	12a23	0	1	1	0	0	0	nonscolar	Pauvre	29	Travaille	3etinf	1	1	0	0	3
1605	1	Morondava	f	25.33	24a35	0	1	1	0	1	0	nonscolar	Moypauvre	31	Netravaille	3etinf	1	1	0	1	5
1606	1	Morondava	f	48	36etplus	0	1	1	0	0	0	nonscolar	Pauvre	26	Travaille	3etinf	0	0	1	0	3
1608	1	Morondava	m	48.76	36etplus	0	1	0	0	0	0	nonscolar	Moypauvre	17	Travaille	plus3	1	0	1	0	4
1609	1	Morondava	f	12.71	12a23	1	1	0	0	0	0	primaire	Moypauvre	29	Travaille	3etinf	1	1	1	1	5
1610	1	Morondava	f	26.94	24a35	0	1	0	0	0	0	nonscolar	Moyriche	23	Travaille	3etinf	0	0	1	0	3
1613	1	Morondava	m	34.14	24a35	0	1	1	0	0	0	primaire	Moypauvre	29	Travaille	3etinf	1	1	0	0	4
1617	0	Morondava	f	7.13	6a11	1	1	0	0	1	0	nonscolar	Moypauvre	20	Netravaille	3etinf	1	1	0	0	5
1618	0	Morondava	m	29.67	24a35	0	1	0	0	1	0	nonscolar	Moypauvre	20	Netravaille	3etinf	1	1	0	0	5
1619	1	Morondava	m	44.35	36etplus	0	1	1	0	0	0	secondouplus	Riche	19	Travaille	plus3	1	1	0	0	3
1622	1	Morondava	m	36	36etplus	0	1	0	0	0	0	nonscolar	Moyriche	30	Travaille	plus3	0	0	1	0	3
1625	1	Morondava	f	17	12a23	1	1	0	0	0	0	nonscolar	Moypauvre	28	Travaille	3etinf	1	1	1	0	5
1626	1	Morondava	f	45	36etplus	0	1	1	0	0	0	nonscolar	Pauvre	50	Travaille	3etinf	1	0	1	0	4
1631	0	Morondava	m	31.97	24a35	0	1	1	0	0	0	primaire	Moypauvre	28	Travaille	3etinf	0	0	1	0	3
1632	1	Morondava	m	33.97	24a35	0	1	1	0	0	0	secondouplus	Pauvre	25	Travaille	pas	1	1	0	0	3
1633	1	Morondava	f	33.08	24a35	0	1	1	0	0	0	primaire	Pauvre	30	Netravaille	3etinf	1	0	1	0	5
1635	1	Morondava	f	11.43	6a11	1	1	0	0	0	0	primaire	Moypauvre	24	Travaille	3etinf	1	1	1	1	2
1638	1	Morondava	m	48.49	36etplus	0	1	0	1	1	1	nonscolar	Moypauvre	40	Travaille	plus3	1	0	0	0	4
1643	1	Morondava	f	8.94	6a11	1	1	0	0	0	0	primaire	Riche	18	Netravaille	3etinf	0	0	1	0	4
1646	0	Morondava	f	32	24a35	0	1	0	0	0	0	nonscolar	Moypauvre	40	Travaille	3etinf	0	1	1	1	3
1651	1	Morondava	m	49.41	36etplus	0	1	0	0	1	0	primaire	Moyriche	24	Netravaille	plus3	1	1	0	1	4
1653	1	Morondava	f	44.71	36etplus	0	1	1	0	1	0	secondouplus	Moypauvre	28	Travaille	plus3	1	1	0	0	5
1656	1	Morondava	f	41.46	36etplus	0	1	1	0	1	0	primaire	Moypauvre	22	Travaille	plus3	1	1	0	0	5
1658	1	Morondava	m	9	6a11	1	1	0	0	1	0	primaire	Moyriche	17	Travaille	plus3	1	0	1	0	4
1660	1	Morondava	f	13.77	12a23	1	1	1	0	0	0	primaire	Moypauvre	24	Netravaille	3etinf	0	0	1	0	3
1662	1	Morondava	f	19.38	12a23	1	1	1	0	0	0	secondouplus	Pauvre	17	Netravaille	plus3	1	0	1	0	5
1664	1	Morondava	f	34.92	24a35	0	1	0	0	1	0	secondouplus	Pauvre	22	Travaille	3etinf	1	1	0	0	4
1665	1	Morondava	m	24.02	24a35	0	1	1	0	1	0	nonscolar	Pauvre	26	Travaille	3etinf	1	0	0	1	3
1668	1	Morondava	f	18.69	12a23	0	1	1	0	0	0	nonscolar	Moyriche	16	Travaille	plus3	1	0	1	0	3
1676	1	Morondava	f	40	36etplus	0	1	0	0	1	0	primaire	Pauvre	52	Travaille	plus3	1	0	1	0	4
1678	1	Morondava	f	38.11	36etplus	0	1	1	0	0	1	primaire	Moypauvre	18	Netravaille	plus3	1	0	0	1	5
1680	1	Morondava	f	36	36etplus	0	1	1	0	0	0	nonscolar	Pauvre	50	Netravaille	3etinf	1	0	1	0	4
1681	1	Morondava	f	34	24a35	0	1	1	1	0	0	nonscolar	Pauvre	31	Travaille	3etinf	0	0	1	0	3
1683	0	Morondava	m	13.83	12a23	1	1	0	0	0	0	nonscolar	Pauvre	24	Netravaille	3etinf	0	0	1	0	5
1686	0	Morondava	m	32.1	24a35	0	1	0	0	1	0	primaire	Pauvre	22	Travaille	3etinf	0	1	1	0	3
1690	0	Morondava	f	55.1	36etplus	0	1	1	0	0	0	nonscolar	Pauvre	37	Travaille	3etinf	1	1	0	0	4
1691	1	Morondava	m	34.73	24a35	0	1	1	0	0	0	primaire	Moypauvre	35	Travaille	3etinf	1	0	1	0	3
1692	1	Morondava	m	50	36etplus	0	1	1	0	0	0	primaire	Moypauvre	31	Netravaille	3etinf	1	1	0	0	4
1694	1	Morondava	m	20.8	12a23	0	1	1	0	0	0	nonscolar	Pauvre	26	Travaille	3etinf	1	0	1	0	3
1695	0	Morondava	m	40	36etplus	0	1	0	0	0	0	nonscolar	Pauvre	20	Netravaille	pas	1	0	1	0	4
1697	0	Morondava	f	47	36etplus	0	1	0	0	0	0	nonscolar	Pauvre	NA	Netravaille	3etinf	0	0	1	1	3
1699	1	Morondava	f	35.25	24a35	0	1	1	0	1	0	nonscolar	Pauvre	40	Netravaille	3etinf	0	1	0	0	4
1701	1	Morondava	m	24	24a35	0	1	1	0	0	0	nonscolar	Pauvre	20	Netravaille	3etinf	0	0	1	1	3
1702	1	Morondava	m	48	36etplus	0	1	1	0	0	0	nonscolar	Moypauvre	34	Travaille	3etinf	1	0	1	0	3
1706	0	Morondava	m	29	24a35	0	1	0	0	0	0	nonscolar	Moyriche	17	Netravaille	3etinf	1	0	1	0	3
1711	1	Morondava	f	35	24a35	0	1	0	0	1	0	nonscolar	Pauvre	30	Travaille	plus3	1	1	0	0	3
1715	1	Morondava	m	54.83	36etplus	0	1	1	0	1	0	primaire	Riche	60	Travaille	3etinf	1	1	0	0	3
1719	1	Morondava	f	54	36etplus	0	1	0	0	1	0	secondouplus	Riche	49	Travaille	3etinf	1	1	0	1	4
1721	1	Morondava	m	29.6	24a35	0	1	1	0	1	0	primaire	Riche	60	Travaille	plus3	1	0	0	0	4
1722	0	Morondava	m	26.02	24a35	0	1	0	0	1	0	primaire	Moyriche	17	Netravaille	3etinf	1	0	1	0	5
1725	1	Morondava	m	32.59	24a35	0	1	0	0	1	0	primaire	Moyriche	19	Travaille	pas	1	1	0	0	3
1727	1	Morondava	f	48.1	36etplus	0	1	1	0	1	0	secondouplus	Moyriche	22	Travaille	3etinf	1	1	0	0	3
1730	1	Morondava	m	17.97	12a23	1	1	0	0	1	0	primaire	Moyriche	16	Netravaille	pas	1	0	1	0	4
1735	1	Morondava	f	36.11	36etplus	0	1	1	0	1	0	secondouplus	Riche	25	Travaille	plus3	1	1	0	1	5
1736	0	Morondava	m	50	36etplus	0	1	1	0	0	0	primaire	Moypauvre	53	Travaille	3etinf	1	0	1	0	3
1737	1	Morondava	f	8.31	6a11	1	1	0	0	1	0	nonscolar	Pauvre	21	Travaille	3etinf	0	0	1	0	3
1739	1	Morondava	f	53	36etplus	0	1	0	0	1	0	nonscolar	Moypauvre	40	Netravaille	plus3	1	1	0	1	5
1742	1	Morondava	m	44.19	36etplus	0	1	0	0	1	0	secondouplus	Riche	25	Travaille	3etinf	1	1	0	0	3
1744	0	Morondava	f	9.76	6a11	1	1	0	0	1	0	nonscolar	Moypauvre	NA	Travaille	3etinf	0	0	1	0	3
1751	1	Morondava	f	28.94	24a35	0	1	0	0	1	0	primaire	Pauvre	23	Netravaille	3etinf	1	0	1	0	4
1753	1	Morondava	f	32	24a35	0	1	1	0	1	0	primaire	Pauvre	18	Travaille	3etinf	0	0	1	0	3
1755	1	Morondava	m	29.7	24a35	0	1	1	0	0	0	primaire	Moyriche	48	Travaille	3etinf	1	1	0	0	4
1756	1	Morondava	f	45	36etplus	0	1	1	0	0	0	primaire	Moyriche	70	Travaille	3etinf	0	0	1	0	3
1757	1	Morondava	f	39	36etplus	0	1	1	0	1	0	nonscolar	Moypauvre	21	Travaille	3etinf	1	1	0	1	3
1758	1	Morondava	m	38	36etplus	0	1	1	0	0	0	nonscolar	Moypauvre	32	Travaille	plus3	0	0	1	0	3
1759	1	Morondava	m	11	6a11	1	1	1	0	0	0	nonscolar	Moypauvre	32	Travaille	3etinf	1	0	1	0	3
1761	1	Morondava	f	26.84	24a35	0	1	0	0	0	0	nonscolar	Pauvre	36	Travaille	3etinf	1	1	1	0	4
1765	1	Morondava	m	15.74	12a23	0	1	0	1	1	0	nonscolar	Pauvre	40	Travaille	3etinf	1	1	0	0	4
1771	1	Morondava	f	40	36etplus	0	1	0	0	0	0	nonscolar	Moypauvre	NA	Travaille	3etinf	1	0	1	0	3
1777	0	Morondava	f	39	36etplus	0	1	0	0	0	0	nonscolar	Riche	27	Travaille	3etinf	1	0	1	0	3
1779	1	Morondava	f	43.66	36etplus	0	1	1	1	1	1	nonscolar	Riche	25	Travaille	plus3	1	1	0	1	5
1784	1	Morondava	f	59	36etplus	0	1	1	0	0	0	nonscolar	Moyriche	NA	Travaille	3etinf	0	0	1	0	2
1786	1	Morondava	f	54	36etplus	0	1	1	0	1	0	nonscolar	Moypauvre	80	Travaille	3etinf	1	1	0	0	4
1797	1	Morondava	f	55	36etplus	1	1	0	0	1	0	nonscolar	Pauvre	30	Travaille	plus3	1	0	1	1	3
1798	1	Morondava	f	24	24a35	0	1	1	0	0	0	nonscolar	Pauvre	NA	Netravaille	3etinf	0	1	1	1	3
1802	1	Morondava	f	43.66	36etplus	0	1	0	0	1	0	secondouplus	Riche	40	Travaille	3etinf	1	1	0	0	5
1805	0	Morondava	m	20.24	12a23	0	1	0	0	1	0	secondouplus	Riche	18	Travaille	3etinf	0	1	1	0	4
1808	1	Morondava	f	44.88	36etplus	0	1	1	0	1	0	secondouplus	Moyriche	29	Travaille	3etinf	1	1	0	0	4
1809	1	Morondava	f	38.28	36etplus	0	1	1	0	0	0	primaire	Riche	24	Travaille	3etinf	1	0	1	0	4
1816	1	Morondava	m	57	36etplus	0	1	0	0	1	0	primaire	Pauvre	24	Travaille	plus3	0	1	1	0	4
1818	1	Morondava	f	36.8	36etplus	0	1	0	0	1	0	nonscolar	Pauvre	20	Travaille	plus3	1	0	1	0	3
1822	1	Morondava	m	37.98	36etplus	0	1	0	0	0	0	primaire	Pauvre	35	Travaille	3etinf	0	0	1	0	3
1825	1	Morondava	f	20.6	12a23	0	1	1	0	0	0	primaire	Moypauvre	57	Travaille	3etinf	0	0	1	0	4
1829	1	Morondava	f	52.37	36etplus	0	1	0	0	1	0	primaire	Pauvre	25	Netravaille	3etinf	0	0	1	0	3
1832	1	Morondava	f	35.09	24a35	0	1	1	0	1	0	primaire	Moypauvre	33	Travaille	3etinf	1	0	0	0	5
1834	1	Morondava	f	49.91	36etplus	0	1	0	0	0	0	primaire	Moyriche	23	Netravaille	3etinf	1	1	1	0	4
1835	0	Morondava	m	15.21	12a23	1	1	1	0	1	0	nonscolar	Moypauvre	18	Travaille	3etinf	1	1	0	1	4
1837	1	Morondava	m	16.2	12a23	1	1	1	0	0	0	nonscolar	Pauvre	25	Travaille	3etinf	1	0	1	0	4
1842	0	Morondava	m	46.52	36etplus	0	1	1	0	0	0	primaire	Pauvre	24	Travaille	3etinf	1	1	0	0	4
1845	1	Morondava	f	33.58	24a35	0	1	0	0	1	0	primaire	Riche	39	Travaille	plus3	1	1	0	0	4
1846	1	Morondava	m	28.81	24a35	0	1	0	0	1	0	primaire	Riche	62	Travaille	3etinf	1	1	0	0	5
1847	1	Morondava	m	11.89	6a11	1	1	0	0	1	0	secondouplus	Riche	18	Travaille	plus3	1	1	0	1	3
1850	1	Morondava	f	29	24a35	0	1	0	0	1	0	primaire	Moypauvre	23	Netravaille	plus3	1	1	0	0	4
1857	0	Morondava	f	16.16	12a23	0	1	0	0	1	0	secondouplus	Pauvre	18	Netravaille	3etinf	1	0	1	0	4
1859	1	Morondava	m	18.37	12a23	1	1	0	0	1	0	primaire	Pauvre	25	Travaille	3etinf	0	0	1	0	3
1867	1	Morondava	m	13.93	12a23	1	1	1	0	1	0	secondouplus	Moyriche	20	Netravaille	3etinf	1	0	0	0	4
1868	1	Morondava	m	40	36etplus	0	1	1	0	1	0	nonscolar	Pauvre	32	Travaille	plus3	1	0	0	0	3
1869	0	Morondava	f	30.75	24a35	0	1	0	0	0	0	primaire	Pauvre	35	Netravaille	3etinf	0	0	1	1	4
1873	1	Morondava	m	28	24a35	0	1	0	0	1	0	primaire	Moypauvre	20	Travaille	3etinf	1	1	0	0	3
1875	1	Morondava	m	35.94	24a35	0	1	1	0	1	0	nonscolar	Riche	26	Travaille	3etinf	1	1	0	0	5
1876	0	Morondava	f	16	12a23	0	1	0	0	1	0	primaire	Riche	30	Travaille	3etinf	0	1	1	0	5
1881	1	Morondava	m	50	36etplus	0	1	0	0	0	0	primaire	Pauvre	NA	Netravaille	3etinf	1	1	1	1	4
1883	1	Morondava	m	8.51	6a11	1	1	0	0	1	0	primaire	Moyriche	35	Netravaille	3etinf	1	0	1	1	5
1885	1	Morondava	f	52	36etplus	0	1	0	1	1	0	nonscolar	Pauvre	40	Travaille	3etinf	1	1	0	1	3
1889	1	Morondava	m	29.44	24a35	0	1	1	0	0	0	primaire	Riche	17	Netravaille	3etinf	0	0	1	1	4
1891	1	Morondava	m	28.12	24a35	0	1	0	0	1	0	primaire	Moypauvre	25	Travaille	3etinf	1	1	0	0	4
1892	1	Morondava	m	32.59	24a35	0	1	0	0	1	0	secondouplus	Moyriche	19	Travaille	3etinf	1	1	0	0	4
1894	1	Morondava	f	48	36etplus	0	1	0	0	0	1	nonscolar	Moypauvre	26	Travaille	3etinf	1	0	1	0	5
1896	1	Morondava	f	26.02	24a35	1	1	0	0	1	0	nonscolar	Pauvre	30	Travaille	3etinf	0	1	1	0	3
1898	1	Morondava	f	15	12a23	1	1	1	0	0	0	nonscolar	Moyriche	18	Netravaille	3etinf	1	0	1	1	5
1900	1	Morondava	m	23	12a23	1	1	0	0	1	0	primaire	Riche	33	Travaille	3etinf	1	1	0	0	4
1921	1	Morondava	f	39	36etplus	0	1	0	0	1	1	nonscolar	Pauvre	31	Travaille	3etinf	1	0	0	0	3
1922	1	Morondava	m	36.8	36etplus	0	1	1	0	0	0	nonscolar	Moypauvre	16	Travaille	plus3	1	0	1	0	4
1924	1	Morondava	m	36	36etplus	0	1	0	0	1	0	nonscolar	Moypauvre	31	Travaille	plus3	1	0	1	0	3
1927	1	Morondava	f	50.63	36etplus	0	1	1	1	0	0	nonscolar	Pauvre	31	Travaille	3etinf	0	1	0	0	3
1928	1	Morondava	f	53	36etplus	0	1	1	0	0	0	nonscolar	Moypauvre	30	Travaille	3etinf	1	0	1	0	4
1930	1	Morondava	f	40	36etplus	0	1	1	0	0	0	nonscolar	Moypauvre	24	Travaille	3etinf	1	0	1	0	4
1933	1	Morondava	m	37	36etplus	0	1	0	0	1	0	nonscolar	Pauvre	NA	Travaille	3etinf	1	1	0	0	4
1936	1	Morondava	f	6.54	6a11	1	1	0	0	0	0	nonscolar	Moypauvre	18	Travaille	pas	0	0	1	0	4
1940	1	Morondava	f	27.79	24a35	0	1	1	0	0	0	primaire	Pauvre	30	Travaille	3etinf	0	0	1	0	3
1941	1	Morondava	f	27.79	24a35	0	1	1	0	1	1	nonscolar	Pauvre	31	Travaille	3etinf	0	1	0	0	4
1942	1	Morondava	m	40.11	36etplus	0	1	1	0	0	0	nonscolar	Moypauvre	39	Travaille	plus3	0	0	1	0	4
1944	1	Morondava	m	12.71	12a23	1	1	1	0	1	0	nonscolar	Pauvre	NA	Travaille	3etinf	0	0	1	0	3
1946	1	Morondava	m	51.32	36etplus	0	1	0	0	1	0	primaire	Pauvre	30	Travaille	3etinf	1	1	0	0	4
1951	1	Morondava	m	33.12	24a35	0	1	0	0	1	0	nonscolar	Pauvre	20	Travaille	3etinf	0	1	1	0	4
1953	1	Morondava	f	9	6a11	0	1	0	0	0	0	nonscolar	Pauvre	16	Travaille	3etinf	0	0	1	0	4
1956	1	Morondava	m	9	6a11	1	1	0	0	0	0	nonscolar	Pauvre	16	Travaille	3etinf	0	0	1	0	3
1961	0	Morondava	f	54	36etplus	0	1	1	0	1	0	nonscolar	Pauvre	25	Travaille	3etinf	1	1	0	0	3
1964	1	Morondava	m	23.26	12a23	0	1	1	0	0	0	nonscolar	Moyriche	20	Travaille	3etinf	1	0	1	0	3
1966	1	Morondava	m	38	36etplus	0	1	0	0	1	0	nonscolar	Riche	25	Travaille	plus3	1	1	0	0	3
1968	1	Morondava	f	48	36etplus	0	1	1	0	1	0	primaire	Pauvre	60	Travaille	3etinf	1	0	0	1	4
1974	0	Morondava	f	36	36etplus	0	1	1	0	0	0	nonscolar	Moypauvre	24	Travaille	3etinf	0	1	1	0	3
1977	1	Morondava	m	23	12a23	0	1	0	0	1	0	nonscolar	Pauvre	35	Travaille	3etinf	1	0	1	0	3
1979	1	Morondava	m	32.07	24a35	0	1	0	0	1	0	nonscolar	Pauvre	35	Travaille	3etinf	1	1	0	0	3
1981	1	Morondava	f	10.71	6a11	1	1	1	0	0	0	nonscolar	Pauvre	30	Travaille	3etinf	0	0	1	0	3
1984	1	Morondava	m	59	36etplus	0	1	1	0	0	0	nonscolar	Moypauvre	NA	Netravaille	3etinf	1	1	0	1	5
1987	0	Morondava	m	48	36etplus	0	1	1	0	0	0	nonscolar	Pauvre	30	Netravaille	pas	1	1	0	1	3
1989	1	Morondava	f	17.12	12a23	1	1	1	0	0	0	primaire	Moyriche	39	Travaille	plus3	1	0	1	0	3
1990	1	Morondava	m	27	24a35	1	1	0	0	1	0	primaire	Pauvre	38	Netravaille	3etinf	1	1	0	0	5
1992	1	Morondava	m	52	36etplus	0	1	1	0	1	0	primaire	Moypauvre	45	Travaille	plus3	1	1	0	0	5
1997	0	Morondava	f	36	36etplus	0	1	1	0	0	0	nonscolar	Moypauvre	24	Travaille	3etinf	1	1	0	0	3
1998	1	Morondava	f	11.4	6a11	1	1	0	0	0	0	nonscolar	Moypauvre	19	Travaille	plus3	0	0	1	0	3
1999	1	Morondava	f	48	36etplus	0	1	1	0	1	0	nonscolar	Moypauvre	19	Travaille	3etinf	0	1	0	1	3
2000	1	Morondava	m	36	36etplus	0	1	1	0	1	0	nonscolar	Moyriche	20	Travaille	3etinf	1	0	0	0	3
2002	0	Morondava	f	14.42	12a23	1	1	0	0	1	0	primaire	Moypauvre	24	Travaille	3etinf	1	1	0	0	4
2003	0	Morondava	m	48	36etplus	0	1	0	0	1	0	nonscolar	Pauvre	27	Travaille	3etinf	1	0	1	1	3
2004	1	Morondava	m	10.55	6a11	1	1	1	0	0	0	primaire	Moyriche	18	Travaille	3etinf	0	0	1	0	5
2005	1	Morondava	f	44.88	36etplus	0	1	1	0	0	0	primaire	Moypauvre	18	Netravaille	3etinf	0	1	1	0	3
2009	1	Morondava	m	40	36etplus	0	1	0	1	1	0	nonscolar	Pauvre	31	Travaille	3etinf	0	0	1	0	4
2011	1	Morondava	m	12.62	12a23	1	1	1	0	1	0	nonscolar	Moyriche	30	Netravaille	3etinf	0	1	0	0	4
2013	1	Morondava	m	53	36etplus	0	1	1	0	0	0	nonscolar	Moyriche	20	Netravaille	3etinf	0	0	1	1	3
2017	1	Morondava	m	18	12a23	0	1	1	0	1	0	nonscolar	Pauvre	NA	Travaille	3etinf	0	0	1	0	5
2018	1	Morondava	m	28.52	24a35	0	1	1	1	1	1	primaire	Pauvre	17	Travaille	3etinf	1	0	0	0	3
2021	1	Morondava	f	18	12a23	1	1	0	0	0	0	primaire	Pauvre	NA	Netravaille	3etinf	0	1	1	0	3
2041	1	Morondava	m	31.05	24a35	0	1	1	0	1	0	primaire	Riche	24	Travaille	3etinf	1	1	0	1	5
2042	1	Morondava	m	59.76	36etplus	0	1	1	0	1	0	primaire	Riche	18	Travaille	plus3	1	1	0	0	4
2043	1	Morondava	f	18	12a23	0	1	1	0	1	0	primaire	Pauvre	45	Travaille	plus3	1	0	0	0	3
2045	1	Morondava	f	37.22	36etplus	0	1	0	0	1	0	primaire	Moyriche	NA	Netravaille	plus3	0	0	1	0	3
2046	1	Morondava	m	36	36etplus	0	1	1	0	1	0	nonscolar	Moyriche	20	Travaille	plus3	0	1	0	0	4
2049	1	Morondava	m	48	36etplus	0	1	1	0	0	0	nonscolar	Moyriche	28	Travaille	3etinf	0	0	1	0	3
2053	1	Morondava	f	42.38	36etplus	0	1	1	0	1	0	nonscolar	Moypauvre	26	Travaille	3etinf	1	0	0	0	5
2054	1	Morondava	m	12.62	12a23	1	1	1	0	1	0	primaire	Pauvre	30	Netravaille	3etinf	1	0	0	0	3
2055	1	Morondava	m	48	36etplus	0	1	1	0	0	0	nonscolar	Moypauvre	26	Travaille	3etinf	1	0	1	0	3
2058	1	Morondava	m	45	36etplus	0	1	1	0	1	0	nonscolar	Moypauvre	NA	Travaille	3etinf	0	1	0	0	3
2059	1	Morondava	f	54	36etplus	0	1	0	0	1	0	nonscolar	Pauvre	45	Travaille	plus3	1	1	0	0	3
2060	1	Morondava	f	55.75	36etplus	0	1	1	0	0	0	primaire	Pauvre	37	Netravaille	plus3	1	1	0	0	5
2061	1	Morondava	m	54.21	36etplus	0	1	0	0	0	0	primaire	Moyriche	24	Netravaille	3etinf	0	0	1	1	4
2063	1	Morondava	m	14.29	12a23	0	1	0	0	1	0	primaire	Moypauvre	16	Travaille	plus3	1	1	0	0	4
2064	1	Morondava	m	8.87	6a11	1	1	0	0	0	0	nonscolar	Moypauvre	25	Travaille	3etinf	0	1	1	0	3
2065	1	Morondava	f	7.43	6a11	1	1	0	0	0	0	primaire	Moyriche	24	Travaille	3etinf	0	0	1	0	3
2066	1	Morondava	m	37	36etplus	0	1	1	0	0	0	nonscolar	Pauvre	50	Travaille	plus3	0	1	1	0	3
2073	1	Morondava	f	36	36etplus	0	1	0	0	1	0	nonscolar	Pauvre	20	Netravaille	plus3	1	1	0	1	5
2074	1	Morondava	m	8	6a11	1	1	0	0	1	0	nonscolar	Pauvre	30	Travaille	plus3	0	0	1	0	3
2075	1	Morondava	f	48	36etplus	0	1	0	0	1	1	nonscolar	Moypauvre	NA	Travaille	plus3	1	0	0	0	4
2076	1	Morondava	f	35	24a35	0	1	1	0	1	0	primaire	Pauvre	NA	Netravaille	3etinf	1	1	0	0	5
2077	1	Morondava	m	50	36etplus	0	1	1	0	1	0	primaire	Pauvre	NA	Travaille	3etinf	1	1	0	0	5
2084	1	Morondava	m	18	12a23	1	1	0	0	1	0	nonscolar	Moyriche	18	Travaille	plus3	0	1	1	0	3
2100	1	Morondava	f	52.99	36etplus	0	1	1	0	0	0	nonscolar	Moypauvre	20	Travaille	3etinf	1	1	0	0	5
2101	1	Morondava	m	53.68	36etplus	0	1	0	0	0	0	nonscolar	Pauvre	NA	Travaille	3etinf	0	0	1	0	3
2108	1	Morondava	f	9.33	6a11	1	1	0	0	0	0	primaire	Pauvre	19	Netravaille	3etinf	1	1	1	0	5
2111	1	Morondava	m	40.15	36etplus	0	1	1	0	0	1	primaire	Pauvre	23	Travaille	3etinf	1	0	0	0	3
2112	1	Morondava	m	11.37	6a11	1	1	1	0	0	0	primaire	Pauvre	22	Travaille	3etinf	1	0	1	0	2
2113	1	Morondava	f	34.27	24a35	0	1	1	0	0	0	primaire	Pauvre	40	Travaille	3etinf	1	1	0	0	3
2114	1	Morondava	m	34.4	24a35	0	1	1	0	1	0	nonscolar	Moypauvre	25	Travaille	3etinf	0	1	0	0	4
2116	0	Morondava	m	48.23	36etplus	0	1	1	0	1	0	nonscolar	Pauvre	26	Travaille	3etinf	1	1	0	0	4
2118	1	Morondava	m	26.61	24a35	0	1	1	0	1	0	primaire	Moypauvre	18	Netravaille	3etinf	0	1	0	0	5
2120	1	Morondava	m	11.96	6a11	1	1	0	0	1	0	primaire	Pauvre	NA	Netravaille	3etinf	0	0	1	1	3
2122	1	Morondava	m	43	36etplus	0	1	0	0	1	0	nonscolar	Moypauvre	35	Travaille	3etinf	1	1	0	0	3
2126	1	Morondava	f	38	36etplus	0	1	0	0	1	0	nonscolar	Moypauvre	19	Travaille	3etinf	0	1	1	1	3
2127	0	Morondava	f	23	12a23	1	1	0	0	1	0	nonscolar	Pauvre	26	Travaille	3etinf	0	1	1	0	5
2128	0	Morondava	m	11.66	6a11	1	1	1	0	0	0	nonscolar	Moypauvre	20	Netravaille	pas	0	1	1	1	4
1010215801	0	Moramanga	m	15.31	12a23	1	1	0	1	1	0	secondouplus	Riche	24	Netravaille	pas	1	1	0	0	5
1010305401	1	Moramanga	m	41.95	36etplus	0	1	0	1	1	0	secondouplus	Riche	33	Travaille	3etinf	1	1	0	1	5
1010315402	1	Moramanga	f	45.37	36etplus	0	1	1	1	1	1	secondouplus	Riche	44	Travaille	3etinf	1	1	0	1	5
1010502501	0	Moramanga	m	11.04	6a11	1	1	1	0	0	1	secondouplus	Riche	17	Netravaille	plus3	0	1	0	0	5
1010506002	1	Moramanga	f	49.12	36etplus	0	1	1	1	0	0	secondouplus	Riche	58	Travaille	3etinf	0	1	0	1	5
1020102401	0	Moramanga	f	13.6	12a23	1	1	0	1	1	0	secondouplus	Riche	19	Travaille	3etinf	1	1	0	1	5
1020209901	1	Moramanga	f	6.64	6a11	1	1	0	1	0	0	secondouplus	Riche	25	Netravaille	3etinf	0	0	1	0	4
1030201701	1	Moramanga	f	25.56	24a35	0	1	0	0	0	1	secondouplus	Riche	28	Netravaille	3etinf	1	1	0	1	5
1030206901	1	Moramanga	f	52.01	36etplus	0	1	0	1	1	0	secondouplus	Riche	41	Travaille	3etinf	1	1	0	0	5
1030207102	1	Moramanga	f	42.81	36etplus	0	1	1	1	1	0	primaire	Riche	33	Netravaille	3etinf	1	1	0	1	5
1030220801	0	Moramanga	f	11.01	6a11	1	1	0	0	0	0	secondouplus	Moypauvre	43	Travaille	3etinf	1	1	1	0	4
1030413102	0	Moramanga	f	18.1	12a23	1	1	1	1	1	0	primaire	Moyriche	27	Netravaille	pas	0	1	0	0	5
1030417001	1	Moramanga	m	11.89	6a11	1	1	0	0	1	1	secondouplus	Riche	34	Netravaille	3etinf	1	1	0	1	4
1030505601	1	Moramanga	m	39.36	36etplus	0	1	0	1	1	0	secondouplus	Riche	31	Netravaille	3etinf	1	1	0	0	5
1030602401	0	Moramanga	f	51.38	36etplus	0	1	0	0	0	0	primaire	Moypauvre	37	Travaille	pas	1	1	1	1	4
1040112002	0	Moramanga	f	31.77	24a35	0	1	0	1	1	0	secondouplus	Riche	25	Netravaille	3etinf	1	1	0	1	4
1040208702	1	Moramanga	m	23.36	12a23	1	1	1	1	1	1	nonscolar	Riche	26	Netravaille	pas	1	1	0	0	4
1040302001	0	Moramanga	f	9.59	6a11	1	1	0	0	0	0	secondouplus	Riche	24	Travaille	pas	0	1	1	0	5
1040400602	0	Moramanga	f	9.63	6a11	1	1	0	0	0	0	secondouplus	Riche	25	Travaille	pas	0	1	1	1	5
1050111602	1	Moramanga	f	44.25	36etplus	0	1	0	1	1	1	primaire	Riche	27	Netravaille	3etinf	1	1	0	0	5
1050202801	1	Moramanga	f	39.36	36etplus	0	1	1	0	0	0	primaire	Riche	70	Travaille	3etinf	0	1	1	0	5
1050206203	0	Moramanga	f	24.54	24a35	1	1	0	0	0	0	nonscolar	Riche	28	Netravaille	3etinf	0	1	1	0	4
1050207102	0	Moramanga	m	36.21	36etplus	0	1	0	1	0	0	nonscolar	Riche	38	Travaille	pas	1	1	0	0	5
1050212501	0	Moramanga	f	10.87	6a11	1	1	1	0	0	0	secondouplus	Riche	15	Netravaille	3etinf	0	1	1	0	3
1050411801	1	Moramanga	f	29.8	24a35	0	1	1	1	0	0	primaire	Riche	31	Travaille	plus3	1	1	0	1	5
1070204001	0	Moramanga	m	22.28	12a23	1	1	1	1	1	0	nonscolar	Riche	24	Travaille	pas	1	1	0	0	3
1070214001	0	Moramanga	f	12.81	12a23	1	1	0	0	0	0	secondouplus	Riche	22	Netravaille	3etinf	1	1	1	0	2
1070306002	0	Moramanga	f	29.31	24a35	1	1	1	1	1	0	primaire	Riche	43	Netravaille	3etinf	1	1	0	1	4
1070306501	1	Moramanga	m	50.43	36etplus	0	1	1	0	1	0	primaire	Riche	27	Netravaille	3etinf	1	1	0	1	5
1090109401	1	Moramanga	f	57.49	36etplus	0	1	1	1	1	1	secondouplus	Riche	27	Travaille	3etinf	1	1	0	0	5
1090210801	1	Moramanga	f	19.81	12a23	1	1	0	1	1	1	primaire	Riche	36	Travaille	3etinf	1	1	0	0	5
1090406601	0	Moramanga	m	23.23	12a23	1	1	1	0	1	0	primaire	Riche	39	Netravaille	pas	1	1	0	0	5
1090410301	1	Moramanga	m	28.91	24a35	0	1	0	0	0	0	primaire	Moyriche	24	Netravaille	3etinf	1	1	1	1	5
1100210301	1	Moramanga	f	29.54	24a35	0	1	0	1	1	0	primaire	Riche	21	Netravaille	3etinf	1	1	0	0	5
1100309802	0	Moramanga	f	17.61	12a23	1	1	0	1	1	0	primaire	Riche	23	Netravaille	3etinf	1	1	0	0	4
1110106501	0	Moramanga	m	11.4	6a11	1	1	1	0	1	0	primaire	Moyriche	37	Netravaille	pas	0	1	0	0	3
1110109301	1	Moramanga	m	34.99	24a35	0	1	0	1	1	0	secondouplus	Riche	56	Travaille	3etinf	1	1	0	1	5
1110708301	0	Moramanga	f	30.72	24a35	0	1	0	1	1	0	secondouplus	Riche	28	Netravaille	3etinf	1	1	0	0	5
1120216402	1	Moramanga	f	34.73	24a35	1	1	1	1	1	0	secondouplus	Riche	22	Travaille	3etinf	0	1	0	1	5
1120314602	0	Moramanga	m	38.21	36etplus	0	1	0	0	0	0	secondouplus	Riche	27	Netravaille	pas	1	1	1	0	5
1120315701	1	Moramanga	f	57.49	36etplus	0	1	0	1	1	0	secondouplus	Riche	32	Travaille	3etinf	1	1	0	1	5
1120403201	1	Moramanga	m	57.17	36etplus	0	1	1	1	1	0	secondouplus	Riche	34	Netravaille	3etinf	1	1	0	1	5
1120403501	0	Moramanga	m	17.05	12a23	1	1	0	0	0	0	secondouplus	Moyriche	45	Travaille	3etinf	1	1	1	1	4
1120415201	1	Moramanga	f	54.83	36etplus	0	1	1	0	1	1	secondouplus	Riche	28	Travaille	pas	1	1	0	1	5
1130406801	0	Moramanga	f	20.24	12a23	0	1	0	0	1	0	secondouplus	Moypauvre	25	Travaille	plus3	1	1	0	1	3
1130413401	1	Moramanga	m	15.44	12a23	1	1	0	0	0	0	secondouplus	Riche	23	Netravaille	3etinf	1	1	1	0	5
2010200401	1	Moramanga	m	47.54	36etplus	0	1	1	0	1	0	primaire	Moyriche	34	Travaille	plus3	0	1	0	0	5
2010200601	1	Moramanga	m	55.72	36etplus	0	1	1	0	1	0	primaire	Moyriche	29	Travaille	plus3	1	1	0	1	3
2010201901	1	Moramanga	m	50.37	36etplus	0	1	0	1	1	0	primaire	Riche	21	Travaille	plus3	1	1	0	0	4
2010202101	1	Moramanga	m	44.19	36etplus	0	1	1	1	1	0	primaire	Moyriche	33	Travaille	plus3	1	1	0	1	5
2010205001	1	Moramanga	m	30.09	24a35	0	1	0	0	1	0	secondouplus	Moyriche	36	Travaille	plus3	1	1	0	1	3
2010207801	1	Moramanga	m	23.33	12a23	0	1	1	0	1	0	primaire	Moyriche	31	Travaille	3etinf	1	1	0	1	5
2010208201	1	Moramanga	m	18.73	12a23	1	1	1	0	0	0	primaire	Moyriche	27	Travaille	3etinf	1	1	0	1	5
2010209901	1	Moramanga	f	30.26	24a35	0	1	1	0	1	0	secondouplus	Moyriche	39	Travaille	plus3	1	1	0	1	4
2010210701	1	Moramanga	f	48.36	36etplus	0	1	0	0	0	1	primaire	Moypauvre	29	Travaille	3etinf	0	1	1	1	5
2010210801	1	Moramanga	f	33.48	24a35	0	1	0	1	1	0	secondouplus	Riche	24	Travaille	3etinf	1	1	0	1	4
2010210902	1	Moramanga	m	27.6	24a35	0	1	0	1	1	0	secondouplus	Riche	23	Travaille	3etinf	0	1	0	0	5
2010211201	1	Moramanga	m	14.62	12a23	1	1	0	0	0	0	primaire	Moyriche	47	Travaille	plus3	1	1	1	1	4
2010214501	0	Moramanga	m	37.75	36etplus	0	1	1	0	0	0	secondouplus	Moyriche	27	Travaille	plus3	1	1	0	0	5
2010216101	1	Moramanga	m	31.8	24a35	0	1	0	0	0	0	primaire	Moypauvre	34	Travaille	plus3	0	1	1	1	5
2010217501	1	Moramanga	m	14.98	12a23	1	1	0	0	1	0	secondouplus	Moypauvre	21	Travaille	plus3	1	1	0	1	5
2010217701	1	Moramanga	m	49.22	36etplus	0	1	1	1	0	0	secondouplus	Riche	21	Travaille	3etinf	1	1	0	1	4
2010307802	1	Moramanga	m	46.42	36etplus	0	1	0	0	1	0	secondouplus	Riche	30	Netravaille	plus3	1	1	0	1	5
2010309501	1	Moramanga	f	6.31	6a11	1	1	1	0	1	0	primaire	Riche	29	Travaille	3etinf	0	0	1	1	3
2010310301	0	Moramanga	m	39.49	36etplus	0	1	1	0	0	0	primaire	Riche	33	Travaille	plus3	1	1	0	1	4
2010310801	1	Moramanga	m	25.95	24a35	0	1	1	1	1	0	secondouplus	Riche	40	Travaille	3etinf	0	1	0	0	5
2010311601	1	Moramanga	f	22.21	12a23	1	1	0	0	1	0	secondouplus	Riche	19	Netravaille	3etinf	0	1	1	0	5
2010311602	1	Moramanga	f	55.62	36etplus	0	1	0	0	1	0	secondouplus	Riche	25	Travaille	plus3	0	1	1	0	5
2010312401	1	Moramanga	m	40.11	36etplus	0	1	0	0	1	0	secondouplus	Riche	37	Travaille	plus3	1	1	0	0	5
2010312602	0	Moramanga	m	36.83	36etplus	0	1	0	1	1	0	primaire	Riche	30	Travaille	3etinf	1	1	0	0	4
2010314801	1	Moramanga	f	55.92	36etplus	0	1	0	0	1	0	secondouplus	Riche	62	Travaille	plus3	1	1	0	0	5
2010317501	1	Moramanga	m	46.23	36etplus	0	1	1	1	0	0	primaire	Riche	35	Netravaille	3etinf	1	1	0	0	5
2010317601	0	Moramanga	f	32.26	24a35	0	1	0	0	0	0	secondouplus	Riche	36	Travaille	3etinf	0	1	1	0	4
2010320602	1	Moramanga	f	54.97	36etplus	0	1	1	1	1	0	primaire	Riche	60	Travaille	plus3	0	1	0	1	4
2010321001	0	Moramanga	m	41.13	36etplus	0	1	0	0	1	0	secondouplus	Riche	29	Travaille	plus3	1	1	0	1	5
2010321201	0	Moramanga	m	45.5	36etplus	0	1	1	1	1	0	secondouplus	Riche	25	Travaille	plus3	1	1	0	0	4
2010322401	1	Moramanga	f	45.83	36etplus	0	1	0	0	1	1	secondouplus	Riche	23	Netravaille	plus3	1	1	0	1	4
2010328501	1	Moramanga	f	47.9	36etplus	0	1	0	1	1	0	primaire	Moyriche	35	Netravaille	3etinf	0	1	0	0	4
2010401901	1	Moramanga	m	46.13	36etplus	0	1	1	1	1	0	secondouplus	Moyriche	31	Netravaille	3etinf	1	1	0	0	5
2010402601	0	Moramanga	f	10.97	6a11	1	1	0	1	1	0	secondouplus	Moyriche	24	Travaille	pas	0	1	0	1	5
2010404101	1	Moramanga	m	35.58	24a35	0	1	0	0	1	0	secondouplus	Moyriche	21	Netravaille	3etinf	0	1	1	0	5
2010404301	1	Moramanga	f	54.14	36etplus	0	1	1	1	1	0	secondouplus	Moyriche	44	Travaille	3etinf	0	1	0	1	3
2010404401	0	Moramanga	f	36.14	36etplus	0	1	0	0	0	0	primaire	Pauvre	19	Travaille	plus3	1	1	1	1	5
2010406201	1	Moramanga	m	30.19	24a35	0	1	1	1	1	0	secondouplus	Moyriche	20	Netravaille	plus3	1	1	0	1	4
2010407301	1	Moramanga	f	57.36	36etplus	0	1	1	0	1	1	secondouplus	Riche	26	Travaille	plus3	1	1	0	1	4
2010408501	1	Moramanga	m	38.11	36etplus	0	1	1	0	1	1	secondouplus	Riche	35	Travaille	plus3	0	1	0	0	4
2010502501	1	Moramanga	f	19.42	12a23	0	1	1	0	1	0	secondouplus	Riche	34	Netravaille	plus3	1	1	0	1	3
2010502801	1	Moramanga	m	35.58	24a35	1	1	0	0	1	0	primaire	Riche	28	Travaille	3etinf	0	1	1	1	4
2010503801	0	Moramanga	f	26.38	24a35	0	1	1	0	1	1	primaire	Moypauvre	32	Netravaille	3etinf	1	1	0	0	3
2010505501	1	Moramanga	m	12.55	12a23	1	1	1	0	0	0	primaire	Moypauvre	35	Travaille	3etinf	1	1	0	1	5
2010506201	1	Moramanga	f	52.67	36etplus	0	1	0	1	1	1	secondouplus	Riche	46	Travaille	plus3	1	1	0	1	5
2010511902	0	Moramanga	m	38.87	36etplus	0	1	1	0	1	0	secondouplus	Moyriche	33	Travaille	3etinf	1	1	0	1	5
2010516201	1	Moramanga	f	21.72	12a23	0	1	0	0	0	1	primaire	Moyriche	28	Travaille	plus3	1	1	0	0	5
2010517501	1	Moramanga	f	13.93	12a23	0	1	0	1	1	0	secondouplus	Riche	27	Travaille	3etinf	1	1	0	1	5
2010600401	1	Moramanga	f	33.91	24a35	0	1	1	0	1	0	primaire	Moyriche	30	Travaille	plus3	1	0	0	NA	3
2010600501	1	Moramanga	m	21.95	12a23	1	1	0	0	1	0	primaire	Moyriche	27	Travaille	3etinf	1	0	1	0	5
2010700801	1	Moramanga	f	15.28	12a23	1	1	0	0	1	0	primaire	Moypauvre	15	Travaille	plus3	1	1	0	0	3
2010702101	1	Moramanga	f	58.12	36etplus	0	1	1	0	1	0	primaire	Riche	42	Travaille	plus3	1	1	0	1	4
2010801601	1	Moramanga	f	17.18	12a23	1	1	1	0	1	0	primaire	Riche	30	Travaille	plus3	1	0	0	1	4
2010802301	1	Moramanga	f	30	24a35	0	1	1	0	0	0	secondouplus	Riche	24	Travaille	plus3	0	1	1	0	5
2010900201	1	Moramanga	f	43.7	36etplus	0	1	0	0	1	0	primaire	Riche	22	Travaille	3etinf	1	0	1	0	3
2010900402	1	Moramanga	f	22.93	12a23	0	1	1	0	0	0	secondouplus	Moyriche	20	Travaille	plus3	1	1	0	0	5
2011001801	1	Moramanga	f	37.03	36etplus	1	1	1	0	0	0	primaire	Moypauvre	35	Travaille	3etinf	1	1	0	1	3
2020200501	1	Moramanga	m	8.02	6a11	1	1	0	0	1	0	primaire	Moypauvre	21	Travaille	3etinf	1	1	0	0	4
2020300301	1	Moramanga	m	32.69	24a35	0	1	0	0	0	0	primaire	Moypauvre	24	Travaille	3etinf	1	1	1	1	3
2020400901	1	Moramanga	f	8.51	6a11	1	1	0	0	0	0	primaire	Pauvre	22	Travaille	plus3	0	0	1	0	3
2020500101	1	Moramanga	f	23.1	12a23	1	1	0	0	1	0	primaire	Moypauvre	27	Travaille	3etinf	0	1	1	1	5
2020502701	1	Moramanga	f	20.11	12a23	1	1	1	0	1	0	primaire	Moyriche	34	Travaille	plus3	1	1	0	1	5
2020600101	1	Moramanga	m	45.5	36etplus	0	1	1	0	1	0	nonscolar	Pauvre	30	Travaille	plus3	1	1	0	1	5
2020700401	1	Moramanga	m	39.49	36etplus	0	1	0	0	0	0	nonscolar	Pauvre	18	Travaille	3etinf	1	1	1	0	4
2020701501	1	Moramanga	m	23.52	12a23	0	1	0	0	1	0	secondouplus	Riche	25	Travaille	plus3	1	1	0	0	5
2020800101	1	Moramanga	f	47.44	36etplus	0	1	0	1	1	0	primaire	Moyriche	46	Travaille	plus3	0	1	0	0	5
2020800201	0	Moramanga	f	46.39	36etplus	1	1	1	0	0	0	primaire	Pauvre	36	Travaille	3etinf	1	1	0	1	5
2021200401	1	Moramanga	f	51.02	36etplus	0	1	0	0	0	0	primaire	Moypauvre	25	Travaille	plus3	1	0	1	1	4
2021700101	1	Moramanga	f	8.97	6a11	1	1	0	0	1	0	secondouplus	Pauvre	40	Travaille	plus3	0	0	1	0	2
2030101601	0	Moramanga	f	36.21	36etplus	0	1	0	0	1	0	secondouplus	Moyriche	23	Travaille	3etinf	1	1	0	0	4
2030104801	0	Moramanga	m	23.59	12a23	0	1	0	0	0	0	primaire	Riche	33	Travaille	3etinf	0	1	1	1	3
2030106901	0	Moramanga	m	36.93	36etplus	0	1	1	0	0	0	primaire	Riche	26	Travaille	3etinf	0	1	1	0	5
2030108601	1	Moramanga	f	40.21	36etplus	0	1	0	0	0	0	primaire	Moyriche	21	Travaille	3etinf	1	1	1	0	4
2030110601	1	Moramanga	m	57.17	36etplus	0	1	0	0	0	0	primaire	Riche	28	Netravaille	3etinf	1	1	1	1	4
2030111101	0	Moramanga	f	30	24a35	0	1	1	1	1	0	secondouplus	Riche	36	Travaille	3etinf	0	1	0	0	5
2030202201	1	Moramanga	f	43.2	36etplus	0	1	0	0	1	0	primaire	Moypauvre	32	Travaille	plus3	1	1	0	1	4
2030202701	1	Moramanga	f	14.46	12a23	1	1	0	0	1	0	primaire	Moypauvre	23	Travaille	plus3	0	1	1	0	4
2030202801	1	Moramanga	f	22.93	12a23	0	1	0	0	0	0	primaire	Moypauvre	28	Travaille	3etinf	0	0	1	1	4
2030203001	1	Moramanga	f	7.36	6a11	1	1	0	0	0	0	primaire	Pauvre	22	Travaille	3etinf	0	1	1	1	3
2030400601	1	Moramanga	f	46.92	36etplus	0	1	0	0	0	0	primaire	Pauvre	35	Travaille	plus3	1	1	1	1	5
2030401301	1	Moramanga	f	11.14	6a11	1	1	0	1	1	0	primaire	Pauvre	17	Travaille	3etinf	1	1	0	0	4
2030500801	1	Moramanga	f	45.73	36etplus	0	1	0	0	1	0	primaire	Pauvre	36	Travaille	3etinf	1	1	0	0	5
2030501001	1	Moramanga	f	9.17	6a11	1	1	1	0	1	0	primaire	Moyriche	21	Travaille	3etinf	0	1	0	0	5
2030501201	1	Moramanga	f	43.63	36etplus	0	1	1	0	0	0	primaire	Moypauvre	37	Travaille	plus3	1	1	0	1	4
2030501202	0	Moramanga	m	13.11	12a23	1	1	1	0	0	0	primaire	Moyriche	36	Travaille	3etinf	0	1	1	1	4
2030501701	1	Moramanga	f	32.66	24a35	0	1	1	0	1	0	primaire	Moyriche	40	Travaille	plus3	1	1	0	0	4
2030700501	0	Moramanga	f	13.44	12a23	1	1	0	0	1	0	nonscolar	Pauvre	37	Travaille	plus3	0	1	1	1	5
2030701601	1	Moramanga	f	29.44	24a35	0	1	0	0	1	0	primaire	Moyriche	27	Travaille	3etinf	1	1	0	0	4
2030701901	1	Moramanga	m	24.25	24a35	0	1	0	0	1	0	secondouplus	Moyriche	25	Travaille	plus3	1	0	1	1	3
2030702101	1	Moramanga	m	20.86	12a23	1	1	1	1	0	1	secondouplus	Moyriche	16	Travaille	plus3	1	1	0	1	5
2030702601	1	Moramanga	f	25.63	24a35	1	1	1	0	1	1	primaire	Moypauvre	24	Travaille	plus3	1	1	0	1	5
2030703001	1	Moramanga	f	15.18	12a23	1	1	1	0	1	0	primaire	Moypauvre	32	Travaille	plus3	1	1	0	1	5
2030703601	0	Moramanga	m	16.53	12a23	1	1	1	0	1	0	secondouplus	Moyriche	19	Travaille	pas	0	1	0	1	5
2030703701	0	Moramanga	m	53.85	36etplus	1	1	1	0	0	0	nonscolar	Pauvre	20	Travaille	3etinf	0	1	1	0	4
2030900201	1	Moramanga	m	43.14	36etplus	0	1	0	0	0	0	nonscolar	Pauvre	29	Travaille	3etinf	1	1	1	1	3
2030901001	0	Moramanga	m	19.55	12a23	0	1	0	0	1	0	primaire	Moypauvre	20	Travaille	plus3	1	1	0	0	5
2031000501	1	Moramanga	m	33.48	24a35	0	1	0	0	1	0	primaire	Pauvre	20	Travaille	plus3	0	1	1	1	3
2031100101	1	Moramanga	f	18.69	12a23	1	1	0	0	1	0	secondouplus	Riche	24	Travaille	plus3	0	1	1	1	5
2031101501	1	Moramanga	f	35.52	24a35	0	1	0	0	1	0	secondouplus	Pauvre	30	Netravaille	plus3	1	1	0	0	4
2031201601	0	Moramanga	f	43.07	36etplus	0	1	0	0	1	0	primaire	Pauvre	37	Travaille	3etinf	1	1	0	0	3
2031300301	1	Moramanga	f	56.38	36etplus	0	1	1	1	1	0	primaire	Moyriche	28	Travaille	plus3	0	1	0	1	4
2031600601	1	Moramanga	f	57.79	36etplus	0	1	0	0	1	0	secondouplus	Moypauvre	35	Travaille	3etinf	0	0	1	1	3
2031601701	0	Moramanga	m	13.86	12a23	1	1	0	0	1	0	primaire	Pauvre	24	Travaille	3etinf	0	1	1	1	4
2031700301	1	Moramanga	m	58.61	36etplus	0	1	0	0	1	0	secondouplus	Riche	35	Travaille	plus3	1	1	0	0	4
2031700401	1	Moramanga	f	16.13	12a23	1	1	1	0	1	0	nonscolar	Moypauvre	37	Travaille	plus3	1	1	0	1	5
2031800601	1	Moramanga	f	24.48	24a35	0	1	1	0	0	1	primaire	Moyriche	21	Travaille	plus3	0	1	0	1	4
2031801001	1	Moramanga	f	19.45	12a23	1	1	1	0	0	0	primaire	Moypauvre	42	Travaille	plus3	0	1	1	1	5
2040101501	1	Moramanga	m	43.63	36etplus	0	1	1	0	1	0	nonscolar	Moypauvre	24	Travaille	3etinf	1	1	0	1	4
2040102101	1	Moramanga	f	10.25	6a11	1	1	0	1	0	0	primaire	Riche	33	Travaille	plus3	1	1	0	0	5
2040102401	0	Moramanga	m	51.52	36etplus	0	1	1	0	0	0	primaire	Moyriche	30	Travaille	pas	0	1	1	1	4
2040103701	1	Moramanga	f	41.53	36etplus	0	1	0	0	1	0	primaire	Pauvre	37	Travaille	3etinf	1	1	0	1	5
2040105701	1	Moramanga	f	41.46	36etplus	0	1	0	0	1	0	secondouplus	Riche	33	Netravaille	plus3	1	1	0	0	5
2040105801	0	Moramanga	m	13.37	12a23	1	1	1	0	1	0	primaire	Moyriche	38	Travaille	3etinf	0	0	1	0	5
2040106301	0	Moramanga	f	35.09	24a35	0	1	0	0	1	0	secondouplus	Riche	26	Netravaille	3etinf	1	1	0	0	5
2040107601	1	Moramanga	m	34	24a35	0	1	0	1	1	0	secondouplus	Moyriche	32	Netravaille	3etinf	1	1	0	0	5
2040108201	1	Moramanga	f	22.21	12a23	0	1	1	0	1	0	secondouplus	Riche	26	Netravaille	plus3	1	1	0	1	5
2040108501	1	Moramanga	m	38.64	36etplus	0	1	0	1	1	1	secondouplus	Riche	29	Travaille	plus3	1	1	0	0	5
2040200901	1	Moramanga	m	42.25	36etplus	0	1	0	0	0	0	primaire	Moypauvre	32	Travaille	3etinf	1	0	1	0	3
2040300501	1	Moramanga	m	35.35	24a35	0	1	0	0	0	0	primaire	Moyriche	42	Travaille	plus3	1	1	1	1	5
2040301101	1	Moramanga	m	38.01	36etplus	0	1	1	0	1	0	primaire	Riche	26	Travaille	plus3	1	1	0	NA	5
2040301801	0	Moramanga	f	23.98	12a23	0	1	0	0	1	0	nonscolar	Pauvre	36	Travaille	plus3	1	1	0	0	3
2040302101	0	Moramanga	m	53.36	36etplus	0	1	0	0	0	0	primaire	Pauvre	28	Travaille	3etinf	1	1	1	0	4
2040302601	1	Moramanga	f	21.32	12a23	1	1	0	0	0	0	primaire	Pauvre	33	Travaille	3etinf	1	0	1	1	4
2040302801	1	Moramanga	f	49.08	36etplus	0	1	1	0	0	0	primaire	Moyriche	29	Travaille	plus3	1	0	1	0	4
2040303301	0	Moramanga	f	46.26	36etplus	0	1	0	0	1	0	secondouplus	Moypauvre	35	Travaille	plus3	1	0	1	1	5
2040303901	1	Moramanga	f	23.43	12a23	1	1	0	0	0	0	primaire	Riche	46	Travaille	plus3	1	0	1	1	4
2040304101	1	Moramanga	f	45.17	36etplus	0	1	0	0	0	0	nonscolar	Moyriche	23	Travaille	3etinf	0	1	1	0	4
2040304501	1	Moramanga	f	47.34	36etplus	0	1	0	0	0	0	primaire	Moypauvre	42	Travaille	plus3	1	1	1	1	3
2040304901	0	Moramanga	f	26.41	24a35	0	1	1	0	1	0	nonscolar	Pauvre	37	Travaille	plus3	0	1	0	1	5
2040305401	1	Moramanga	m	54.31	36etplus	0	1	1	0	0	0	primaire	Moypauvre	37	Travaille	plus3	1	0	1	1	3
2040305701	1	Moramanga	f	22.57	12a23	1	1	0	0	0	1	primaire	Moyriche	22	Travaille	plus3	1	1	0	1	4
2040305703	0	Moramanga	f	10.02	6a11	1	1	1	0	0	0	secondouplus	Riche	20	Netravaille	plus3	1	1	0	1	5
2040306102	1	Moramanga	m	25.76	24a35	0	1	1	0	1	0	primaire	Moyriche	27	Travaille	3etinf	1	1	0	0	5
2040306501	1	Moramanga	f	57.66	36etplus	0	1	0	0	0	0	secondouplus	Moyriche	37	Travaille	plus3	1	1	1	1	4
2040306701	0	Moramanga	f	17.54	12a23	1	1	0	0	0	0	primaire	Pauvre	17	Travaille	plus3	1	1	1	1	3
2040309101	1	Moramanga	m	30.13	24a35	0	1	0	0	0	0	primaire	Riche	31	Travaille	3etinf	0	0	1	1	3
2040309501	1	Moramanga	m	52.73	36etplus	0	1	1	1	1	0	primaire	Riche	24	Netravaille	plus3	1	1	0	1	5
2040309601	1	Moramanga	m	22.6	12a23	0	1	1	1	1	0	primaire	Riche	32	Travaille	3etinf	1	1	0	1	4
2040309901	1	Moramanga	m	58.68	36etplus	0	1	1	0	0	0	primaire	Moyriche	43	Travaille	3etinf	1	0	1	1	4
2040310201	1	Moramanga	f	41.99	36etplus	0	1	0	1	1	1	primaire	Riche	24	Travaille	3etinf	0	1	0	1	5
2040310801	1	Moramanga	f	39.82	36etplus	0	1	1	1	1	0	secondouplus	Riche	24	Travaille	3etinf	1	1	0	0	4
2040311201	1	Moramanga	f	24.61	24a35	1	1	0	0	0	0	primaire	Riche	23	Travaille	3etinf	0	1	1	1	4
2040311701	0	Moramanga	m	44.16	36etplus	0	1	1	0	1	0	primaire	Moyriche	34	Travaille	3etinf	0	1	0	1	4
2040312701	0	Moramanga	m	58.28	36etplus	0	1	0	0	1	0	secondouplus	Riche	29	Travaille	3etinf	1	1	0	1	4
2040314101	0	Moramanga	m	21.26	12a23	1	1	0	0	1	0	secondouplus	Riche	21	Travaille	3etinf	1	1	0	0	5
2040314201	1	Moramanga	m	41.92	36etplus	1	1	1	0	0	0	nonscolar	Riche	31	Travaille	pas	1	1	0	1	4
2040314801	1	Moramanga	f	36.11	36etplus	0	1	0	0	0	0	primaire	Riche	26	Travaille	3etinf	1	1	1	1	4
2040314901	1	Moramanga	f	18.53	12a23	0	1	0	0	0	0	primaire	Moypauvre	24	Travaille	3etinf	1	1	1	1	5
2040315101	1	Moramanga	m	28.32	24a35	0	1	0	1	1	1	secondouplus	Riche	30	Travaille	plus3	1	1	0	0	5
2040315501	1	Moramanga	m	49.31	36etplus	0	1	1	0	0	0	primaire	Moyriche	23	Travaille	pas	1	1	0	0	4
2040500301	1	Moramanga	f	52.27	36etplus	0	1	1	0	1	0	nonscolar	Moypauvre	30	Travaille	plus3	1	1	0	1	3
2040600701	0	Moramanga	f	34.53	24a35	0	1	0	0	0	0	secondouplus	Pauvre	18	Netravaille	3etinf	0	1	1	1	3
2040602101	1	Moramanga	f	43.63	36etplus	0	1	1	0	1	0	primaire	Pauvre	30	Travaille	plus3	1	1	0	0	3
2040602601	1	Moramanga	f	44.91	36etplus	0	1	0	0	0	1	primaire	Moyriche	37	Travaille	plus3	1	0	1	0	3
2041001901	1	Moramanga	m	24.8	24a35	1	1	1	0	0	1	secondouplus	Moypauvre	21	Travaille	plus3	0	1	0	0	4
2041002101	1	Moramanga	f	53.52	36etplus	0	1	0	0	0	0	primaire	Pauvre	20	Travaille	3etinf	0	0	1	1	3
2041002601	1	Moramanga	f	30	24a35	0	1	0	0	1	0	secondouplus	Pauvre	21	Travaille	plus3	1	1	0	0	4
2041004601	1	Moramanga	f	55.36	36etplus	0	1	0	0	0	0	primaire	Pauvre	43	Travaille	plus3	1	1	1	0	4
2041004801	1	Moramanga	m	52.21	36etplus	0	1	1	0	1	0	secondouplus	Moyriche	35	Travaille	3etinf	1	1	0	0	5
2041005001	1	Moramanga	f	8.9	6a11	1	1	0	0	0	0	secondouplus	Riche	29	Travaille	3etinf	1	1	1	1	5
2041006001	1	Moramanga	f	7.03	6a11	1	1	0	0	1	0	secondouplus	Riche	19	Netravaille	3etinf	0	1	1	0	5
2041006601	1	Moramanga	m	57.53	36etplus	0	1	1	0	1	0	secondouplus	Riche	27	Travaille	plus3	1	1	0	1	5
2041007101	1	Moramanga	f	19.19	12a23	1	1	1	0	0	0	primaire	Moyriche	30	Travaille	plus3	1	1	0	0	4
2041007901	1	Moramanga	m	50.79	36etplus	0	1	1	0	1	0	primaire	Moypauvre	33	Travaille	3etinf	1	1	0	0	3
2041008201	1	Moramanga	m	30.06	24a35	0	1	1	0	0	1	primaire	Pauvre	31	Travaille	plus3	1	1	0	1	4
2041100401	1	Moramanga	m	36.4	36etplus	0	1	0	0	1	0	primaire	Pauvre	18	Travaille	3etinf	1	0	1	1	3
2041100501	1	Moramanga	f	34.14	24a35	0	1	1	0	0	0	primaire	Pauvre	33	Travaille	3etinf	1	1	0	1	3
2041100701	1	Moramanga	m	14.78	12a23	1	1	0	0	1	0	primaire	Moyriche	19	Travaille	3etinf	1	1	0	0	4
2041300701	1	Moramanga	f	20.93	12a23	1	1	1	0	0	0	primaire	Moypauvre	26	Travaille	plus3	1	1	0	1	3
2041401401	1	Moramanga	f	41.03	36etplus	0	1	1	0	1	0	primaire	Riche	33	Travaille	plus3	1	1	0	1	5
2041401701	1	Moramanga	m	42.18	36etplus	0	1	0	0	0	0	primaire	Moyriche	34	Travaille	3etinf	0	1	1	1	3
2041600201	1	Moramanga	m	57.23	36etplus	0	1	0	0	1	0	primaire	Pauvre	24	Travaille	plus3	0	1	1	0	2
2041600401	1	Moramanga	m	30.59	24a35	0	1	0	0	0	0	primaire	Pauvre	20	Travaille	3etinf	1	1	1	1	3
2041600701	1	Moramanga	f	51.32	36etplus	0	1	0	0	0	0	primaire	Pauvre	26	Travaille	3etinf	1	1	1	0	4
2041601001	1	Moramanga	f	28.22	24a35	1	1	1	0	0	0	primaire	Pauvre	37	Travaille	plus3	0	1	1	0	5
2041601301	1	Moramanga	f	21.95	12a23	1	1	0	0	0	1	primaire	Moyriche	35	Travaille	3etinf	1	0	1	0	5
2041601501	1	Moramanga	m	48.1	36etplus	0	1	0	0	0	0	primaire	Moypauvre	24	Travaille	plus3	1	1	1	1	4
2041601901	1	Moramanga	f	46.46	36etplus	0	1	1	0	0	0	primaire	Pauvre	25	Travaille	3etinf	1	0	1	0	3
2041602501	1	Moramanga	m	38.6	36etplus	0	1	0	0	0	0	secondouplus	Pauvre	25	Travaille	3etinf	1	1	1	1	4
2041602701	1	Moramanga	f	41.46	36etplus	0	1	1	0	1	0	primaire	Moypauvre	30	Travaille	plus3	1	1	0	0	5
2041603101	1	Moramanga	f	24.25	24a35	0	1	0	0	1	0	primaire	Moypauvre	44	Travaille	plus3	1	1	0	0	5
2041704301	0	Moramanga	m	36.07	36etplus	0	1	0	0	1	1	primaire	Moyriche	38	Travaille	3etinf	1	1	0	1	4
2041705101	1	Moramanga	m	37.13	36etplus	1	1	1	0	0	0	primaire	Moypauvre	37	Travaille	3etinf	0	1	1	1	4
2041901302	1	Moramanga	m	20.01	12a23	1	1	0	0	0	0	secondouplus	Moyriche	21	Travaille	plus3	1	1	1	0	4
2042000601	1	Moramanga	f	11.73	6a11	1	1	0	0	0	0	primaire	Pauvre	43	Travaille	plus3	1	0	1	1	4
2042000901	0	Moramanga	f	29.47	24a35	0	1	0	0	0	0	primaire	Pauvre	19	Travaille	plus3	1	0	1	0	3
2042201001	0	Moramanga	m	51.65	36etplus	0	1	0	0	1	0	secondouplus	Moyriche	23	Travaille	plus3	1	1	0	1	4
2042203501	1	Moramanga	f	43.1	36etplus	0	1	0	0	0	0	secondouplus	Pauvre	38	Travaille	plus3	1	1	1	1	4
2042203702	0	Moramanga	f	49.15	36etplus	0	1	0	1	0	0	primaire	Moyriche	39	Travaille	3etinf	1	0	1	1	4
2042401201	0	Moramanga	f	43.07	36etplus	0	1	0	0	0	0	primaire	Pauvre	27	Travaille	3etinf	0	1	1	0	3
2042401203	0	Moramanga	f	29.67	24a35	0	1	1	0	0	0	primaire	Moypauvre	31	Netravaille	pas	1	1	0	1	4
2042601801	1	Moramanga	m	57.13	36etplus	0	1	0	0	1	0	secondouplus	Riche	20	Travaille	plus3	1	1	0	1	5
2050101101	0	Moramanga	f	35.94	24a35	0	1	1	1	1	1	secondouplus	Riche	23	Netravaille	3etinf	0	1	0	0	5
2050101701	0	Moramanga	f	51.42	36etplus	0	1	0	0	1	0	secondouplus	Riche	33	Travaille	3etinf	1	1	0	1	5
2050102301	1	Moramanga	m	15.11	12a23	1	1	0	1	0	0	secondouplus	Riche	22	Netravaille	3etinf	1	1	0	0	4
2050110801	1	Moramanga	f	57.56	36etplus	0	1	0	0	1	0	primaire	Riche	42	Travaille	3etinf	1	1	0	0	5
2050115201	1	Moramanga	m	20.24	12a23	1	1	1	0	0	1	secondouplus	Riche	37	Travaille	3etinf	1	1	0	0	5
2050117301	1	Moramanga	f	57.66	36etplus	0	1	1	0	1	0	primaire	Moyriche	35	Travaille	3etinf	1	1	0	0	4
2050117701	0	Moramanga	m	41	36etplus	0	1	0	0	1	0	secondouplus	Riche	29	Travaille	pas	0	1	1	1	5
2050118901	0	Moramanga	f	13.44	12a23	1	1	0	0	0	0	primaire	Riche	24	Netravaille	3etinf	1	1	1	1	3
2050124901	0	Moramanga	f	19.58	12a23	1	1	1	0	1	0	secondouplus	Riche	26	Netravaille	3etinf	0	1	0	0	4
2050133101	1	Moramanga	f	41.03	36etplus	0	1	1	0	1	0	secondouplus	Riche	36	Travaille	plus3	1	1	0	1	5
2050134201	1	Moramanga	f	28.88	24a35	0	1	0	0	1	0	primaire	Moyriche	30	Netravaille	3etinf	0	1	1	0	4
2050135501	0	Moramanga	f	44.78	36etplus	0	1	0	1	1	0	secondouplus	Riche	21	Travaille	pas	1	1	0	1	5
2050136501	1	Moramanga	m	46.49	36etplus	0	1	1	1	1	0	secondouplus	Riche	23	Netravaille	pas	0	1	0	1	5
2050138602	1	Moramanga	m	30.82	24a35	0	1	1	1	1	0	primaire	Riche	35	Travaille	pas	1	1	0	0	5
2050138701	1	Moramanga	f	49.81	36etplus	0	1	0	0	1	0	primaire	Moyriche	32	Netravaille	3etinf	1	1	0	0	4
2050139101	0	Moramanga	m	51.09	36etplus	0	1	1	0	0	0	secondouplus	Riche	27	Netravaille	pas	1	1	0	0	5
2050140901	1	Moramanga	f	55.79	36etplus	0	1	1	0	0	0	primaire	Moyriche	38	Travaille	3etinf	0	1	1	0	4
2050141801	1	Moramanga	f	29.24	24a35	0	1	1	0	0	1	secondouplus	Riche	23	Travaille	3etinf	1	1	0	0	4
2050143402	1	Moramanga	f	45.01	36etplus	0	1	1	0	0	0	primaire	Riche	39	Netravaille	3etinf	1	1	0	1	5
2050144101	1	Moramanga	f	56.18	36etplus	0	1	1	1	1	0	primaire	Riche	34	Netravaille	plus3	1	1	0	0	5
2050144401	1	Moramanga	f	17.51	12a23	1	1	1	1	1	0	secondouplus	Riche	20	Travaille	3etinf	1	1	0	1	5
2050146901	1	Moramanga	m	44.09	36etplus	0	1	0	0	1	0	secondouplus	Riche	44	Netravaille	3etinf	1	1	0	0	4
2050151201	1	Moramanga	f	28.32	24a35	0	1	0	0	1	0	secondouplus	Riche	32	Netravaille	3etinf	0	1	1	1	5
2050156201	0	Moramanga	f	23.06	12a23	1	1	0	1	0	0	secondouplus	Riche	25	Netravaille	plus3	1	1	0	1	5
2050200402	0	Moramanga	m	33.71	24a35	0	1	0	0	1	0	nonscolar	Moypauvre	28	Travaille	3etinf	1	1	0	0	3
2050202201	1	Moramanga	m	40.02	36etplus	0	1	1	0	0	0	primaire	Moypauvre	39	Travaille	plus3	0	1	1	0	4
2050205701	1	Moramanga	f	54.34	36etplus	0	1	1	0	0	0	primaire	Pauvre	24	Travaille	3etinf	0	0	1	1	3
2050206002	0	Moramanga	f	54.64	36etplus	0	1	1	0	0	0	primaire	Pauvre	35	Travaille	3etinf	1	1	0	0	5
2050206201	0	Moramanga	m	58.05	36etplus	0	1	0	0	1	0	primaire	Riche	36	Travaille	plus3	1	1	0	1	4
2050400501	0	Moramanga	f	10.41	6a11	1	1	0	0	0	0	primaire	Moyriche	35	Travaille	pas	1	0	1	0	5
2050404801	1	Moramanga	f	49.84	36etplus	0	1	0	1	1	0	secondouplus	Riche	25	Travaille	plus3	1	1	0	1	5
2050500201	0	Moramanga	m	56.41	36etplus	0	1	1	0	0	1	primaire	Riche	26	Travaille	plus3	1	1	0	0	4
2050500601	1	Moramanga	m	41.66	36etplus	0	1	0	1	1	0	primaire	Pauvre	42	Travaille	3etinf	1	1	0	1	4
2050501301	1	Moramanga	m	19.22	12a23	0	1	1	0	0	0	primaire	Moypauvre	35	Travaille	3etinf	1	1	0	0	5
2050501601	0	Moramanga	f	52.73	36etplus	0	1	1	1	1	0	secondouplus	Riche	24	Travaille	plus3	1	1	0	0	5
2050502002	0	Moramanga	f	44.94	36etplus	0	1	0	0	0	0	primaire	Moypauvre	23	Travaille	3etinf	1	0	1	1	3
2050502801	0	Moramanga	f	50.63	36etplus	0	1	1	0	0	0	secondouplus	Riche	38	Travaille	3etinf	1	1	0	0	5
2050503601	1	Moramanga	f	17.97	12a23	1	1	0	0	1	0	secondouplus	Riche	28	Travaille	3etinf	0	1	1	1	5
2050506101	1	Moramanga	f	53.91	36etplus	0	1	1	1	1	0	secondouplus	Riche	39	Travaille	plus3	1	1	0	1	4
2050513001	0	Moramanga	m	42.61	36etplus	0	1	0	0	1	0	secondouplus	Riche	27	Travaille	plus3	1	1	0	1	5
2050515801	1	Moramanga	f	40.54	36etplus	0	1	0	0	1	0	primaire	Riche	40	Travaille	plus3	0	1	1	1	5
2050600501	0	Moramanga	f	7.52	6a11	1	1	0	0	1	0	primaire	Pauvre	29	Travaille	3etinf	0	1	1	1	5
2050600801	0	Moramanga	f	9.4	6a11	1	1	1	0	0	0	primaire	Pauvre	25	Travaille	3etinf	0	1	1	0	5
2050601201	1	Moramanga	f	48.13	36etplus	0	1	1	0	1	0	secondouplus	Moypauvre	41	Travaille	plus3	1	1	0	1	4
2050700101	1	Moramanga	m	41.13	36etplus	0	1	0	1	0	0	primaire	Moyriche	25	Travaille	3etinf	1	1	0	0	5
2050700801	1	Moramanga	m	8.8	6a11	1	1	0	0	1	0	primaire	Moypauvre	32	Travaille	plus3	0	1	1	1	5
2050702601	1	Moramanga	f	48.95	36etplus	0	1	1	1	0	0	primaire	Moyriche	42	Travaille	plus3	1	1	0	0	5
2050704601	1	Moramanga	f	48.79	36etplus	0	1	0	0	1	0	primaire	Riche	34	Travaille	plus3	1	1	0	0	4
2050801001	1	Moramanga	f	30.72	24a35	0	1	1	0	1	0	primaire	Moyriche	24	Travaille	plus3	1	1	0	0	4
2050801401	1	Moramanga	f	16.85	12a23	1	1	0	0	0	0	secondouplus	Moyriche	23	Travaille	plus3	1	1	1	1	4
2050805401	1	Moramanga	f	35.32	24a35	0	1	1	1	1	0	secondouplus	Riche	41	Netravaille	plus3	1	1	0	0	5
2060101001	0	Moramanga	m	45.67	36etplus	0	1	1	0	0	0	primaire	Moypauvre	31	Travaille	3etinf	1	1	0	0	5
2060101201	0	Moramanga	m	9.63	6a11	1	1	0	0	0	1	secondouplus	Riche	27	Travaille	plus3	0	1	1	1	5
2060108801	1	Moramanga	m	19.71	12a23	1	1	1	0	0	0	primaire	Moyriche	34	Travaille	plus3	1	1	0	1	5
2060202401	1	Moramanga	m	14.82	12a23	1	1	0	1	1	0	secondouplus	Riche	23	Travaille	plus3	1	1	0	1	5
2060204001	1	Moramanga	f	36.83	36etplus	1	1	1	0	1	0	primaire	Moypauvre	40	Travaille	3etinf	0	1	0	0	4
2060206401	1	Moramanga	f	14.72	12a23	1	1	0	0	1	0	primaire	Pauvre	20	Travaille	3etinf	0	1	1	1	5
2060206601	1	Moramanga	f	38.37	36etplus	0	1	0	0	1	0	nonscolar	Pauvre	26	Travaille	3etinf	0	1	1	1	3
2060303801	1	Moramanga	f	23.06	12a23	0	1	1	0	1	0	primaire	Pauvre	28	Travaille	3etinf	0	1	0	0	4
2060304901	1	Moramanga	m	27.2	24a35	0	1	0	0	0	0	nonscolar	Pauvre	34	Travaille	3etinf	1	1	1	1	3
2060308201	1	Moramanga	f	52.83	36etplus	0	1	0	1	1	0	secondouplus	Riche	46	Travaille	plus3	1	1	0	1	5
2060309001	1	Moramanga	f	25.4	24a35	1	1	0	0	1	0	nonscolar	Moyriche	22	Travaille	plus3	0	1	1	1	5
2060500401	1	Moramanga	m	14.42	12a23	1	1	0	0	0	0	primaire	Pauvre	23	Netravaille	3etinf	0	0	1	1	4
2060502701	1	Moramanga	f	31.51	24a35	0	1	1	0	1	0	secondouplus	Moypauvre	22	Travaille	plus3	1	1	0	0	5
2060504201	1	Moramanga	m	58.38	36etplus	0	1	0	0	0	0	nonscolar	Pauvre	25	Travaille	3etinf	0	1	1	0	4
2060505801	1	Moramanga	m	15.9	12a23	1	1	0	0	0	0	primaire	Pauvre	28	Travaille	plus3	1	1	1	0	4
2060600602	0	Moramanga	m	31.24	24a35	0	1	0	0	0	0	primaire	Pauvre	24	Travaille	3etinf	1	0	1	1	3
2060600701	1	Moramanga	f	23.69	12a23	0	1	0	0	0	0	primaire	Moypauvre	24	Netravaille	3etinf	1	0	1	1	5
2060601701	1	Moramanga	f	20.07	12a23	1	1	0	0	0	0	nonscolar	Pauvre	23	Travaille	plus3	1	1	1	1	3
2060602301	1	Moramanga	f	16.69	12a23	1	1	0	0	0	0	primaire	Pauvre	34	Travaille	3etinf	1	1	1	1	4
2060800201	1	Moramanga	m	49.77	36etplus	0	1	1	1	1	0	nonscolar	Pauvre	46	Travaille	3etinf	1	1	0	0	5
2060900701	1	Moramanga	f	40.51	36etplus	0	1	0	0	0	0	primaire	Moyriche	33	Travaille	3etinf	1	0	1	1	4
2060901101	1	Moramanga	m	17.12	12a23	1	1	1	0	1	0	primaire	Moypauvre	30	Travaille	plus3	0	1	0	0	5
2060901401	1	Moramanga	f	25.17	24a35	0	1	0	0	0	0	secondouplus	Riche	42	Travaille	3etinf	1	1	1	1	5
2060902401	1	Moramanga	m	22.93	12a23	0	1	0	0	0	0	secondouplus	Pauvre	45	Travaille	3etinf	1	1	1	0	5
2060903701	1	Moramanga	f	19.32	12a23	1	1	0	0	0	0	secondouplus	Moyriche	24	Travaille	3etinf	0	0	1	1	3
2061100201	1	Moramanga	m	46.75	36etplus	0	1	1	0	1	1	primaire	Pauvre	33	Travaille	3etinf	1	1	0	1	3
2061100801	1	Moramanga	f	7.95	6a11	1	1	0	0	0	0	primaire	Pauvre	33	Netravaille	3etinf	0	0	1	1	4
2061101501	1	Moramanga	m	30.65	24a35	1	1	0	0	0	0	nonscolar	Pauvre	33	Travaille	3etinf	1	1	1	1	4
2061102501	1	Moramanga	f	9.49	6a11	1	1	0	0	0	0	secondouplus	Pauvre	26	Travaille	3etinf	1	1	1	1	5
2061103201	1	Moramanga	m	20.57	12a23	1	1	1	0	0	0	primaire	Moyriche	38	Travaille	plus3	0	1	1	0	4
2061103601	1	Moramanga	m	47.28	36etplus	0	1	1	0	0	0	secondouplus	Pauvre	21	Travaille	3etinf	0	1	1	1	4
2061200101	1	Moramanga	f	18.43	12a23	1	1	0	0	0	0	primaire	Pauvre	38	Netravaille	3etinf	1	1	1	1	4
2061200501	0	Moramanga	f	23.49	12a23	0	1	1	0	1	0	primaire	Pauvre	32	Travaille	3etinf	1	1	0	1	4
2061202201	1	Moramanga	f	8.64	6a11	1	1	0	0	0	0	nonscolar	Pauvre	35	Travaille	plus3	1	1	1	1	3
2061300501	1	Moramanga	m	30.75	24a35	0	1	1	0	0	0	nonscolar	Moyriche	26	Travaille	plus3	1	1	0	1	3
2061300801	1	Moramanga	f	16.1	12a23	1	1	1	0	1	0	nonscolar	Moypauvre	19	Travaille	3etinf	1	1	0	0	4
2061301401	1	Moramanga	m	14.72	12a23	1	1	0	0	0	0	nonscolar	Pauvre	28	Travaille	3etinf	1	1	1	0	4
2061301801	1	Moramanga	f	49.28	36etplus	0	1	1	0	0	0	primaire	Moyriche	21	Travaille	plus3	1	1	0	1	4
2061302701	1	Moramanga	m	24.97	24a35	0	1	0	0	0	0	nonscolar	Pauvre	25	Travaille	3etinf	1	1	1	1	3
2061502601	1	Moramanga	m	8.61	6a11	1	1	1	0	0	0	primaire	Moyriche	22	Travaille	3etinf	1	0	1	0	3
2070104301	0	Moramanga	m	50.66	36etplus	0	1	1	0	0	0	nonscolar	Pauvre	37	Travaille	plus3	1	1	0	0	3
2070104901	1	Moramanga	f	21.95	12a23	0	1	0	0	0	0	primaire	Pauvre	42	Travaille	plus3	1	0	1	0	3
2070303401	1	Moramanga	m	50.23	36etplus	0	1	1	0	0	0	primaire	Pauvre	17	Travaille	3etinf	1	1	0	1	4
2070303601	1	Moramanga	m	43.7	36etplus	0	1	0	0	0	0	primaire	Pauvre	27	Travaille	plus3	1	1	1	1	4
2070902201	1	Moramanga	f	32.26	24a35	0	1	0	0	0	0	secondouplus	Moypauvre	21	Travaille	plus3	1	1	1	0	3
2071000401	1	Moramanga	f	39.69	36etplus	0	1	0	0	0	0	primaire	Moyriche	30	Travaille	3etinf	1	1	1	1	4
2071101501	0	Moramanga	m	23.89	12a23	1	1	0	0	1	0	primaire	Pauvre	29	Travaille	3etinf	0	1	1	0	5
2071103401	1	Moramanga	f	48.95	36etplus	0	1	1	0	1	0	primaire	Riche	65	Travaille	plus3	1	1	0	1	5
2071103601	1	Moramanga	f	17.38	12a23	0	1	1	0	1	0	primaire	Pauvre	55	Travaille	3etinf	1	1	0	0	4
2071105001	1	Moramanga	m	51.12	36etplus	0	1	1	0	1	0	primaire	Moypauvre	41	Travaille	plus3	0	1	0	1	5
2071105901	1	Moramanga	m	23.98	12a23	0	1	0	0	1	0	primaire	Pauvre	25	Travaille	3etinf	1	1	0	0	5
2071106001	1	Moramanga	m	42.58	36etplus	0	1	1	0	0	0	primaire	Pauvre	32	Travaille	3etinf	1	1	0	1	3
2071106501	0	Moramanga	f	37.88	36etplus	0	1	1	0	0	0	primaire	Moypauvre	20	Travaille	3etinf	1	1	0	1	4
2071107701	1	Moramanga	m	18.6	12a23	1	1	0	0	0	0	secondouplus	Moypauvre	32	Travaille	plus3	1	1	1	1	4
2071200501	1	Moramanga	f	22.01	12a23	1	1	0	0	1	0	primaire	Moyriche	27	Travaille	plus3	0	1	1	0	5
2071201601	1	Moramanga	m	28.91	24a35	0	1	1	0	0	0	nonscolar	Pauvre	32	Travaille	3etinf	0	1	1	1	5
2071202101	1	Moramanga	m	20.44	12a23	1	1	0	0	0	0	primaire	Pauvre	28	Travaille	plus3	0	0	1	0	4
2071202701	1	Moramanga	m	27.63	24a35	0	1	0	0	1	0	primaire	Pauvre	23	Travaille	plus3	0	1	1	0	4
2071203101	1	Moramanga	f	20.53	12a23	1	1	0	0	1	0	primaire	Pauvre	40	Travaille	plus3	1	1	0	1	5
2071400202	1	Moramanga	f	12.22	12a23	1	1	1	0	0	0	primaire	Riche	20	Travaille	plus3	0	1	1	0	3
2071400701	1	Moramanga	m	46.85	36etplus	0	1	1	0	1	1	secondouplus	Riche	34	Travaille	3etinf	1	1	0	0	4
2071600701	0	Moramanga	m	19.88	12a23	0	1	0	0	1	0	nonscolar	Pauvre	40	Travaille	3etinf	0	1	1	0	4
2071600901	1	Moramanga	f	16.66	12a23	1	1	0	0	0	1	secondouplus	Moypauvre	22	Travaille	plus3	1	1	0	1	5
2071602301	0	Moramanga	m	19.32	12a23	1	1	0	1	0	0	primaire	Moypauvre	26	Travaille	plus3	0	1	1	0	5
2071602601	1	Moramanga	f	22.34	12a23	0	1	1	0	0	0	primaire	Moypauvre	26	Travaille	3etinf	0	0	1	1	3
2071700802	1	Moramanga	m	56.28	36etplus	0	1	0	0	1	0	primaire	Moyriche	22	Travaille	plus3	1	1	0	0	5
2071800401	1	Moramanga	f	21.82	12a23	1	1	1	0	1	0	primaire	Riche	24	Travaille	plus3	1	0	0	0	5
2071901501	0	Moramanga	f	23.69	12a23	1	1	0	0	1	1	primaire	Pauvre	29	Travaille	3etinf	1	1	0	0	4
2071902001	1	Moramanga	m	44.88	36etplus	0	1	0	1	0	0	primaire	Moypauvre	34	Travaille	plus3	1	1	0	1	4
2071902201	1	Moramanga	f	50.46	36etplus	0	1	0	0	0	0	primaire	Moypauvre	45	Travaille	plus3	1	0	1	1	4
2072000801	1	Moramanga	f	24.44	24a35	1	1	0	0	1	0	primaire	Moypauvre	40	Travaille	plus3	1	1	0	0	3
2072101601	1	Moramanga	m	26.78	24a35	0	1	1	0	1	0	secondouplus	Riche	22	Travaille	3etinf	1	1	0	0	5
2072103901	1	Moramanga	f	38.28	36etplus	0	1	1	0	0	0	primaire	Pauvre	61	Travaille	3etinf	0	1	1	0	4
2072104001	0	Moramanga	m	35.38	24a35	0	1	0	1	0	0	primaire	Moypauvre	26	Travaille	plus3	1	1	0	0	5
2072200601	1	Moramanga	m	52.86	36etplus	0	1	1	0	1	0	primaire	Pauvre	32	Travaille	plus3	0	1	0	1	4
2072200701	1	Moramanga	f	52.63	36etplus	0	1	0	0	0	0	nonscolar	Pauvre	48	Travaille	plus3	1	1	1	1	4
2072201201	0	Moramanga	f	51.91	36etplus	0	1	0	1	1	0	secondouplus	Riche	26	Netravaille	plus3	1	1	0	1	5
2072202001	1	Moramanga	f	28.19	24a35	0	1	1	1	1	0	primaire	Pauvre	36	Travaille	plus3	1	1	0	0	4
2072302201	1	Moramanga	m	27.86	24a35	1	1	1	1	1	0	nonscolar	Moyriche	29	Travaille	plus3	1	1	0	0	5
2072302801	0	Moramanga	m	39.46	36etplus	0	1	0	0	0	0	primaire	Pauvre	23	Travaille	3etinf	0	1	1	1	5
2072303301	0	Moramanga	m	48.26	36etplus	0	1	0	0	0	0	secondouplus	Moypauvre	21	Travaille	3etinf	1	1	1	1	4
2072400302	0	Moramanga	f	46.06	36etplus	0	1	1	1	0	0	secondouplus	Riche	26	Travaille	3etinf	1	1	0	0	5
2072400303	1	Moramanga	m	25.07	24a35	0	1	1	0	0	0	secondouplus	Moyriche	27	Travaille	plus3	0	1	1	1	3
2072401503	1	Moramanga	f	58.05	36etplus	0	1	0	1	1	0	primaire	Riche	24	Netravaille	3etinf	0	1	0	0	5
2072403301	1	Moramanga	f	20.11	12a23	1	1	1	0	1	0	secondouplus	Moyriche	20	Travaille	plus3	0	1	0	1	5
2072405401	1	Moramanga	m	54.7	36etplus	0	1	1	0	1	0	secondouplus	Moyriche	18	Netravaille	3etinf	1	1	0	1	4
2072407601	0	Moramanga	m	43.4	36etplus	0	1	0	0	0	0	nonscolar	Moyriche	27	Travaille	plus3	1	1	1	0	4
2072409101	0	Moramanga	f	26.12	24a35	0	1	0	0	1	0	secondouplus	Riche	35	Travaille	pas	1	1	0	1	4
2072410001	1	Moramanga	m	13.11	12a23	1	1	1	1	1	0	primaire	Moyriche	25	Travaille	3etinf	1	1	0	1	5
2072410901	1	Moramanga	m	27.07	24a35	0	1	1	1	1	0	primaire	Moypauvre	42	Travaille	3etinf	1	1	0	1	4
2072412101	1	Moramanga	m	50.63	36etplus	0	1	1	1	1	0	secondouplus	Riche	43	Travaille	plus3	1	1	0	1	5
2072413101	0	Moramanga	f	13.31	12a23	1	1	1	0	0	0	primaire	Moyriche	22	Travaille	plus3	0	1	1	1	4
2072501901	1	Moramanga	f	27.7	24a35	0	1	0	1	0	0	secondouplus	Moypauvre	28	Netravaille	plus3	1	0	1	0	4
2072503001	0	Moramanga	f	20.11	12a23	1	1	0	0	0	0	primaire	Pauvre	21	Travaille	plus3	0	1	1	1	3
2072503301	1	Moramanga	m	15.57	12a23	1	1	1	0	1	0	primaire	Pauvre	21	Travaille	3etinf	0	1	0	0	4
2072505101	1	Moramanga	m	13.67	12a23	1	1	0	0	1	0	secondouplus	Moyriche	21	Travaille	3etinf	1	1	0	1	5
2072505301	1	Moramanga	m	53.95	36etplus	0	1	0	0	1	0	primaire	Moypauvre	26	Travaille	3etinf	0	1	1	1	3
2072505701	0	Moramanga	f	20.3	12a23	1	1	1	0	0	0	primaire	Pauvre	45	Travaille	3etinf	0	1	1	0	5
2072505801	1	Moramanga	m	18.6	12a23	1	1	0	0	0	0	nonscolar	Pauvre	29	Travaille	plus3	0	1	1	1	5
2072600401	0	Moramanga	f	19.55	12a23	0	1	0	0	0	0	nonscolar	Moypauvre	23	Travaille	plus3	1	1	1	0	3
2080301501	1	Moramanga	f	30.13	24a35	0	1	0	0	1	0	primaire	Moyriche	28	Travaille	plus3	0	1	1	0	5
2080303301	0	Moramanga	f	42.51	36etplus	0	1	1	1	1	0	secondouplus	Pauvre	27	Travaille	plus3	0	1	0	1	5
2080701001	1	Moramanga	f	22.21	12a23	1	1	0	0	1	0	primaire	Pauvre	47	Travaille	plus3	0	1	1	1	4
2080701301	1	Moramanga	m	10.25	6a11	1	1	0	0	1	0	nonscolar	Pauvre	23	Travaille	plus3	0	1	1	0	5
2080900401	0	Moramanga	m	19.15	12a23	1	1	1	0	1	0	primaire	Moyriche	21	Travaille	plus3	0	1	0	0	5
2081100801	1	Moramanga	m	54.31	36etplus	0	1	0	0	1	0	nonscolar	Pauvre	28	Travaille	plus3	1	1	0	0	4
2081100901	1	Moramanga	m	25.23	24a35	0	1	0	0	1	0	primaire	Moypauvre	43	Travaille	plus3	0	1	1	1	5
2081101001	1	Moramanga	f	15.87	12a23	1	1	0	0	0	0	primaire	Pauvre	46	Travaille	3etinf	0	1	1	1	5
2081101501	1	Moramanga	f	23.69	12a23	1	1	0	0	1	0	primaire	Pauvre	44	Travaille	plus3	0	1	1	1	5
2081200101	1	Moramanga	m	28.58	24a35	0	1	1	1	1	1	primaire	Moyriche	36	Travaille	plus3	1	1	0	0	5
2081200401	1	Moramanga	f	16.76	12a23	0	1	1	0	1	0	secondouplus	Moyriche	38	Travaille	plus3	1	0	0	0	3
2081300801	1	Moramanga	m	31.08	24a35	0	1	1	0	1	0	secondouplus	Moyriche	38	Travaille	plus3	0	1	0	1	4
2081301201	1	Moramanga	f	52.44	36etplus	0	1	0	0	0	1	primaire	Moypauvre	30	Travaille	plus3	1	0	1	0	4
2081301501	1	Moramanga	m	39.89	36etplus	0	1	0	0	0	0	primaire	Moypauvre	22	Travaille	3etinf	1	1	1	1	5
2081400501	1	Moramanga	f	23.98	12a23	0	1	0	1	1	0	primaire	Moyriche	23	Travaille	3etinf	1	1	0	0	4
2081403401	1	Moramanga	m	10.12	6a11	1	1	0	0	1	0	primaire	Moyriche	43	Travaille	3etinf	1	0	1	0	5
2081404001	1	Moramanga	f	16.59	12a23	1	1	0	1	0	0	secondouplus	Riche	33	Travaille	plus3	1	1	0	1	5
2081415001	1	Moramanga	m	46.59	36etplus	0	1	0	0	1	0	secondouplus	Riche	31	Netravaille	3etinf	1	1	0	0	5
2081415101	1	Moramanga	m	13.04	12a23	1	1	1	0	0	0	secondouplus	Riche	37	Travaille	plus3	0	1	1	0	5
2081415701	1	Moramanga	f	47.57	36etplus	0	1	1	0	0	0	secondouplus	Moyriche	26	Travaille	plus3	1	1	0	1	4
2081500801	1	Moramanga	m	47.01	36etplus	0	1	0	0	1	0	primaire	Moypauvre	27	Travaille	3etinf	0	1	1	1	4
2081502001	1	Moramanga	f	27.6	24a35	0	1	1	0	1	0	primaire	Moypauvre	21	Travaille	plus3	0	1	0	1	4
2081502901	0	Moramanga	f	19.35	12a23	1	1	0	1	1	0	secondouplus	Moypauvre	37	Travaille	3etinf	0	1	0	1	5
2082000701	0	Moramanga	f	54.6	36etplus	1	1	1	0	1	0	primaire	Pauvre	28	Travaille	3etinf	1	1	0	1	4
2082001401	0	Moramanga	m	18.69	12a23	1	1	1	0	1	0	primaire	Pauvre	20	Travaille	plus3	1	1	0	0	5
2082001602	1	Moramanga	m	26.68	24a35	0	1	1	0	1	0	primaire	Pauvre	43	Travaille	3etinf	0	1	0	0	5
2082001701	1	Moramanga	m	12.06	12a23	1	1	1	0	1	0	secondouplus	Moypauvre	36	Travaille	plus3	0	1	0	0	5
2082600301	1	Moramanga	m	53.39	36etplus	0	1	0	0	1	0	primaire	Moyriche	25	Travaille	plus3	1	1	0	1	4
2082600401	1	Moramanga	m	57.79	36etplus	0	1	0	0	0	0	primaire	Moyriche	37	Travaille	plus3	1	1	1	1	4
2082700301	1	Moramanga	m	48.85	36etplus	0	1	1	0	1	0	primaire	Moypauvre	22	Travaille	plus3	0	1	0	1	3
2082701301	1	Moramanga	f	50.46	36etplus	0	1	0	0	0	0	secondouplus	Riche	22	Travaille	plus3	1	1	1	0	3
2082801501	1	Moramanga	f	27.7	24a35	1	1	1	0	1	0	primaire	Moyriche	41	Travaille	plus3	1	1	0	0	5
2082802301	1	Moramanga	m	28.29	24a35	0	1	1	0	1	0	primaire	Moypauvre	24	Travaille	plus3	1	0	0	1	4
2082803201	1	Moramanga	m	26.71	24a35	0	1	0	0	1	0	primaire	Riche	42	Travaille	3etinf	1	1	0	1	5
2082804001	1	Moramanga	f	58.41	36etplus	0	1	0	0	1	0	primaire	Riche	29	Travaille	3etinf	0	0	1	1	5
2082809701	1	Moramanga	m	49.81	36etplus	0	1	1	0	0	0	primaire	Moypauvre	32	Travaille	plus3	1	1	0	1	4
2082814201	1	Moramanga	m	45.7	36etplus	0	1	1	0	1	0	secondouplus	Moyriche	27	Travaille	plus3	1	1	0	1	5
2082815401	1	Moramanga	m	17.77	12a23	1	1	0	0	1	0	primaire	Moypauvre	34	Travaille	plus3	1	1	0	1	4
2082815601	1	Moramanga	m	58.18	36etplus	0	1	0	0	0	0	primaire	Pauvre	23	Travaille	plus3	1	1	1	0	4
2082900101	1	Moramanga	f	21.68	12a23	1	1	1	0	1	0	primaire	Pauvre	42	Travaille	plus3	1	1	0	1	5
2090200301	1	Moramanga	m	9.79	6a11	1	1	1	0	1	1	primaire	Pauvre	31	Travaille	3etinf	0	1	0	1	4
2090201401	1	Moramanga	m	46.26	36etplus	1	1	0	0	0	0	primaire	Pauvre	39	Travaille	3etinf	1	1	1	1	3
2090302701	1	Moramanga	f	34.66	24a35	0	1	1	0	1	0	nonscolar	Pauvre	24	Travaille	plus3	1	1	0	1	4
2090303901	1	Moramanga	m	31.11	24a35	0	1	1	0	0	0	nonscolar	Moypauvre	20	Travaille	3etinf	0	1	1	1	3
2090304801	1	Moramanga	f	51.58	36etplus	0	1	1	0	0	0	secondouplus	Moyriche	23	Travaille	plus3	1	1	0	0	4
2090501501	1	Moramanga	f	21.95	12a23	0	1	1	0	1	0	primaire	Pauvre	22	Travaille	plus3	0	1	0	1	4
2090504101	1	Moramanga	f	32.92	24a35	0	1	1	0	1	0	primaire	Pauvre	20	Travaille	3etinf	0	1	0	1	3
2090601901	0	Moramanga	m	48.53	36etplus	0	1	0	0	0	0	primaire	Pauvre	31	Travaille	plus3	1	1	1	1	2
2090602101	0	Moramanga	m	41.63	36etplus	0	1	1	0	1	0	primaire	Pauvre	22	Travaille	plus3	1	1	0	1	4
2090602201	1	Moramanga	m	44.42	36etplus	0	1	1	0	0	0	primaire	Pauvre	46	Travaille	3etinf	0	1	1	1	4
2090700101	1	Moramanga	m	44.45	36etplus	0	1	1	0	1	0	primaire	Pauvre	33	Travaille	plus3	1	1	0	0	5
2091300401	1	Moramanga	m	11.14	6a11	1	1	0	0	0	0	nonscolar	Pauvre	29	Travaille	3etinf	1	1	1	1	4
2091401901	1	Moramanga	f	14.29	12a23	1	1	1	0	1	0	primaire	Pauvre	43	Travaille	plus3	0	1	0	1	4
2091500901	1	Moramanga	f	7.43	6a11	1	1	1	0	0	0	primaire	Moypauvre	27	Travaille	3etinf	1	1	0	1	5
2091601401	1	Moramanga	m	44.71	36etplus	0	1	1	0	1	0	primaire	Moyriche	38	Travaille	plus3	0	1	0	1	4
2091700601	1	Moramanga	m	46.88	36etplus	0	1	1	0	0	0	nonscolar	Pauvre	43	Travaille	3etinf	0	0	1	1	5
2091701601	1	Moramanga	f	32.79	24a35	0	1	1	1	0	0	nonscolar	Pauvre	22	Travaille	plus3	0	1	0	1	3
2100201001	1	Moramanga	f	57.26	36etplus	0	1	1	0	1	1	primaire	Moypauvre	26	Travaille	plus3	1	1	0	0	4
2100202101	1	Moramanga	m	27.3	24a35	1	1	1	0	0	0	primaire	Pauvre	33	Travaille	3etinf	1	1	0	0	5
2100203201	1	Moramanga	f	34.76	24a35	0	1	1	0	1	0	primaire	Moypauvre	35	Travaille	3etinf	0	1	0	0	5
2100701001	1	Moramanga	m	21.52	12a23	1	1	0	0	0	0	secondouplus	Pauvre	37	Travaille	3etinf	1	0	1	1	5
2100701201	1	Moramanga	f	37.72	36etplus	0	1	1	0	0	0	primaire	Moypauvre	30	Travaille	plus3	1	1	0	0	4
2100703401	1	Moramanga	f	15.24	12a23	1	1	0	0	1	0	primaire	Moypauvre	35	Travaille	plus3	0	1	1	0	3
2100703801	1	Moramanga	f	55.56	36etplus	0	1	1	0	0	0	primaire	Moyriche	44	Travaille	plus3	0	1	1	0	3
2100900501	1	Moramanga	f	21.68	12a23	0	1	0	0	1	0	nonscolar	Pauvre	25	Travaille	3etinf	1	1	0	1	4
2100901801	1	Moramanga	f	47.93	36etplus	0	1	0	0	0	1	nonscolar	Pauvre	44	Travaille	plus3	1	1	0	1	3
2101200601	1	Moramanga	m	34.14	24a35	0	1	0	0	1	0	primaire	Pauvre	17	Travaille	3etinf	1	1	0	1	5
2101201601	1	Moramanga	f	18.66	12a23	1	1	0	0	0	1	primaire	Moyriche	26	Travaille	plus3	1	0	1	0	3
2101201901	1	Moramanga	m	31.57	24a35	0	1	1	0	1	0	primaire	Moyriche	27	Travaille	3etinf	0	1	0	0	3
2101400302	1	Moramanga	f	42.22	36etplus	0	1	1	0	1	0	nonscolar	Pauvre	27	Travaille	3etinf	1	1	0	1	3
2101402201	1	Moramanga	m	17.35	12a23	1	1	0	1	1	0	primaire	Moypauvre	27	Travaille	3etinf	1	1	0	0	4
2101402401	0	Moramanga	f	13.8	12a23	1	1	0	0	1	0	primaire	Pauvre	20	Travaille	3etinf	1	1	0	0	4
2101600501	1	Moramanga	m	35.09	24a35	0	1	1	0	0	0	primaire	Moypauvre	25	Travaille	plus3	0	1	1	0	3
2101801201	1	Moramanga	m	32.39	24a35	0	1	0	0	0	0	nonscolar	Pauvre	33	Travaille	3etinf	1	1	1	1	3
2101901201	1	Moramanga	f	7.79	6a11	1	1	0	0	0	0	primaire	Pauvre	35	Travaille	3etinf	0	1	1	1	3
2102000401	1	Moramanga	m	56.41	36etplus	0	1	1	0	1	0	primaire	Moypauvre	40	Travaille	plus3	0	0	1	1	3
2102500801	1	Moramanga	m	10.09	6a11	1	1	1	0	0	0	primaire	Pauvre	40	Travaille	plus3	1	1	0	1	5
2110101301	1	Moramanga	f	29.08	24a35	0	1	0	0	0	0	primaire	Riche	22.9167	Travaille	3etinf	1	0	1	1	3
2110102602	0	Moramanga	m	18.73	12a23	0	1	0	0	0	0	primaire	Pauvre	57	Travaille	3etinf	1	0	1	1	4
2110105201	1	Moramanga	m	9.43	6a11	1	1	0	1	1	0	primaire	Riche	24	Netravaille	3etinf	0	1	0	1	3
2110107001	1	Moramanga	m	30.06	24a35	0	1	0	0	0	0	secondouplus	Riche	39	Netravaille	3etinf	1	0	1	0	3
2110107401	1	Moramanga	f	24.08	24a35	1	1	0	0	1	0	primaire	Moyriche	36	Travaille	plus3	0	1	1	1	4
2110107601	1	Moramanga	m	10.38	6a11	1	1	1	1	1	0	secondouplus	Moyriche	19	Travaille	plus3	1	1	0	1	4
2110108001	1	Moramanga	f	43.4	36etplus	0	1	0	0	1	1	secondouplus	Riche	40	Netravaille	plus3	1	1	0	1	5
2110108501	1	Moramanga	f	36.4	36etplus	0	1	1	0	0	0	primaire	Pauvre	22	Netravaille	3etinf	1	1	0	1	3
2110109401	1	Moramanga	m	23.62	12a23	1	1	0	0	1	1	secondouplus	Riche	27	Netravaille	3etinf	1	1	0	1	4
2110111601	1	Moramanga	f	27.27	24a35	0	1	1	0	1	0	secondouplus	Riche	20	Travaille	plus3	0	1	0	1	5
2110112001	1	Moramanga	m	20.96	12a23	1	1	0	0	1	0	secondouplus	Moyriche	20	Travaille	plus3	1	1	0	1	4
2110113201	1	Moramanga	m	16.3	12a23	1	1	0	1	1	0	secondouplus	Riche	24	Travaille	plus3	1	1	0	0	5
2110113501	0	Moramanga	m	16.39	12a23	1	1	1	0	0	0	secondouplus	Riche	18	Netravaille	pas	1	0	1	0	5
2110114101	1	Moramanga	f	38.05	36etplus	0	1	1	0	1	0	nonscolar	Riche	34	Netravaille	3etinf	1	1	0	1	5
2110114401	0	Moramanga	f	25.89	24a35	0	1	1	0	0	0	primaire	Moyriche	27	Travaille	plus3	0	1	1	0	5
2110114601	1	Moramanga	f	18.1	12a23	1	1	0	1	0	0	primaire	Moyriche	37	Travaille	plus3	1	0	1	1	4
2110115902	0	Moramanga	f	9.53	6a11	1	1	0	0	0	0	secondouplus	Moyriche	21	Travaille	plus3	1	1	1	1	4
2110116001	0	Moramanga	f	15.74	12a23	1	1	0	0	1	0	secondouplus	Moyriche	37	Travaille	3etinf	1	1	0	1	3
2110117101	0	Moramanga	f	14.23	12a23	1	1	0	1	1	0	primaire	Riche	40	Travaille	3etinf	1	1	0	0	5
2110118401	1	Moramanga	f	39.36	36etplus	0	1	0	0	1	1	secondouplus	Riche	38	Travaille	3etinf	1	1	0	0	5
2110118601	0	Moramanga	m	19.19	12a23	1	1	1	0	0	0	primaire	Riche	34	Netravaille	plus3	0	1	1	0	3
2110118701	0	Moramanga	m	57.4	36etplus	0	1	1	0	0	0	primaire	Moyriche	31	Netravaille	pas	1	1	0	0	3
2110119301	1	Moramanga	m	41.53	36etplus	0	1	0	0	0	0	secondouplus	Riche	47	Travaille	plus3	1	1	1	0	5
2110121301	1	Moramanga	f	39.33	36etplus	0	1	0	0	1	0	primaire	Riche	48	Netravaille	plus3	1	1	0	1	4
2110121701	1	Moramanga	m	18.1	12a23	1	1	0	0	1	0	primaire	Riche	27	Travaille	plus3	1	1	0	0	5
2110121801	1	Moramanga	m	35.91	24a35	0	1	1	0	1	0	secondouplus	Moypauvre	22	Netravaille	plus3	1	1	0	1	4
2110122101	0	Moramanga	m	10.84	6a11	1	1	0	0	0	0	secondouplus	Moypauvre	17	Travaille	3etinf	1	1	1	0	3
2110122301	1	Moramanga	m	27.3	24a35	0	1	1	1	1	0	secondouplus	Moyriche	26	Travaille	plus3	1	1	0	1	5
2110123201	1	Moramanga	m	46.03	36etplus	0	1	1	0	1	0	secondouplus	Riche	25	Netravaille	plus3	1	1	0	1	3
2110200801	1	Moramanga	f	8.64	6a11	1	1	0	0	1	0	primaire	Moypauvre	36	Travaille	3etinf	1	0	1	0	5
2110202701	1	Moramanga	f	44.16	36etplus	0	1	1	0	1	0	primaire	Moyriche	22	Travaille	3etinf	1	1	0	0	4
2110203001	1	Moramanga	f	22.08	12a23	1	1	1	1	1	0	primaire	Moyriche	26	Travaille	plus3	1	1	0	0	4
2110203502	0	Moramanga	f	29.86	24a35	0	1	1	0	0	0	primaire	Moypauvre	26	Travaille	3etinf	1	0	1	1	5
2110203601	0	Moramanga	f	36.76	36etplus	0	1	0	1	0	0	primaire	Moypauvre	22	Travaille	plus3	1	1	0	0	5
2110204101	1	Moramanga	f	9.26	6a11	0	1	1	0	0	1	primaire	Moypauvre	53	Travaille	plus3	0	1	0	0	5
2110205701	1	Moramanga	f	27.01	24a35	0	1	0	1	1	1	primaire	Riche	19	Travaille	plus3	1	1	0	1	5
2110302401	1	Moramanga	f	16.26	12a23	1	1	1	0	0	0	primaire	Moypauvre	19	Travaille	plus3	1	1	0	1	3
2110303601	1	Moramanga	m	42.94	36etplus	0	1	1	1	1	0	nonscolar	Moypauvre	38	Travaille	plus3	0	1	0	0	5
2110305902	1	Moramanga	m	20.11	12a23	1	1	0	0	0	1	secondouplus	Pauvre	36	Travaille	3etinf	1	1	0	1	4
2110306501	1	Moramanga	f	41.76	36etplus	0	1	1	0	1	0	primaire	Moypauvre	36	Travaille	plus3	1	1	0	1	5
2110306601	1	Moramanga	m	53.13	36etplus	1	1	1	0	0	0	nonscolar	Pauvre	42	Travaille	3etinf	0	1	1	1	5
2110308301	1	Moramanga	m	13.96	12a23	1	1	0	1	0	0	primaire	Moyriche	34	Travaille	plus3	1	1	0	0	5
2110311001	1	Moramanga	m	30.03	24a35	0	1	1	0	0	0	primaire	Moyriche	31	Travaille	plus3	1	1	0	0	4
2110311401	0	Moramanga	m	18.92	12a23	1	1	1	0	0	0	primaire	Pauvre	33	Travaille	3etinf	1	1	0	1	4
2110312801	1	Moramanga	m	50	36etplus	0	1	0	0	1	1	nonscolar	Moypauvre	22	Travaille	3etinf	1	1	0	1	4
2110312901	1	Moramanga	m	22.8	12a23	0	1	0	0	0	1	primaire	Riche	26	Travaille	plus3	1	1	0	1	5
2110313801	1	Moramanga	f	42.91	36etplus	0	1	0	0	0	0	primaire	Moyriche	25	Travaille	plus3	1	1	1	0	5
2110313901	0	Moramanga	f	59.3	36etplus	0	1	0	0	0	0	primaire	Moypauvre	32	Travaille	plus3	1	1	1	0	4
2110401701	1	Moramanga	f	51.12	36etplus	0	1	1	0	1	0	primaire	Moypauvre	31	Travaille	plus3	1	1	0	1	4
2110401901	1	Moramanga	f	8.15	6a11	1	1	1	1	0	0	secondouplus	Riche	18	Travaille	plus3	0	1	0	1	5
2110402501	1	Moramanga	m	35.09	24a35	0	1	0	1	1	0	primaire	Riche	35	Travaille	plus3	1	1	0	0	5
2110404101	1	Moramanga	m	48.07	36etplus	0	1	0	0	0	0	secondouplus	Riche	33	Travaille	plus3	1	1	1	1	4
2110404801	1	Moramanga	m	37.42	36etplus	0	1	1	0	1	0	secondouplus	Riche	20	Travaille	plus3	1	1	0	1	5
2110406201	1	Moramanga	f	43.2	36etplus	0	1	1	0	0	0	primaire	Riche	28	Travaille	plus3	1	1	0	1	4
2110406501	1	Moramanga	f	46.92	36etplus	0	1	1	0	1	0	secondouplus	Riche	38	Netravaille	plus3	1	1	0	1	4
2110406601	1	Moramanga	m	37.72	36etplus	0	1	1	0	1	0	secondouplus	Riche	26	Netravaille	plus3	1	1	0	0	5
2110407101	1	Moramanga	f	51.06	36etplus	0	1	1	0	0	0	primaire	Moypauvre	32	Travaille	plus3	1	1	0	0	4
2110407201	0	Moramanga	m	18.07	12a23	0	1	0	0	1	0	primaire	Moyriche	26	Travaille	3etinf	1	1	0	1	5
2110409203	1	Moramanga	f	24.51	24a35	1	1	1	0	1	0	secondouplus	Moyriche	30	Travaille	plus3	1	1	0	1	4
2110409801	1	Moramanga	m	39.52	36etplus	0	1	0	0	1	0	primaire	Riche	33	Travaille	plus3	0	1	1	1	4
2110410801	1	Moramanga	f	44.19	36etplus	0	1	0	0	1	0	secondouplus	Riche	29	Travaille	plus3	1	1	0	1	5
2110412801	1	Moramanga	m	11.76	6a11	1	1	0	1	1	0	primaire	Riche	22	Travaille	plus3	1	1	0	1	5
2110501101	1	Moramanga	f	44.94	36etplus	0	1	0	0	1	0	primaire	Riche	62	Travaille	3etinf	1	1	0	1	5
2110502402	0	Moramanga	f	20.76	12a23	1	1	1	0	0	0	primaire	Moyriche	24	Travaille	3etinf	0	1	1	0	4
2110503501	1	Moramanga	m	55.29	36etplus	0	1	0	0	1	0	secondouplus	Pauvre	28	Travaille	3etinf	1	1	0	1	3
2110504301	0	Moramanga	f	26.97	24a35	1	1	1	1	0	1	secondouplus	Riche	24	Travaille	3etinf	0	1	0	0	5
2110504701	0	Moramanga	f	42.74	36etplus	0	1	1	0	1	0	secondouplus	Riche	27	Travaille	3etinf	1	1	0	1	4
2110505001	1	Moramanga	f	14.69	12a23	1	1	0	0	0	0	primaire	Moypauvre	34	Travaille	plus3	1	1	1	1	5
2110505101	1	Moramanga	f	58.25	36etplus	0	1	0	1	0	0	primaire	Moyriche	27	Netravaille	plus3	1	1	0	0	3
2110505201	1	Moramanga	m	43.79	36etplus	0	1	1	0	1	0	primaire	Riche	23	Travaille	plus3	0	1	0	1	5
2110506901	1	Moramanga	m	42.45	36etplus	0	1	0	0	1	0	primaire	Moyriche	28	Travaille	3etinf	1	1	0	0	5
2110507001	1	Moramanga	f	9.99	6a11	1	1	1	1	1	1	primaire	Riche	29	Travaille	plus3	0	1	0	1	4
2110507701	1	Moramanga	m	17.84	12a23	1	1	0	0	1	0	primaire	Moyriche	37	Netravaille	plus3	0	1	1	1	4
2110508201	1	Moramanga	m	23.82	12a23	0	1	1	0	0	0	primaire	Riche	36	Travaille	plus3	1	1	0	0	3
2110509101	1	Moramanga	f	51.55	36etplus	0	1	0	0	1	0	primaire	Riche	45	Travaille	plus3	1	1	0	0	4
2110509201	1	Moramanga	m	38.21	36etplus	0	1	1	0	1	0	primaire	Moyriche	34	Travaille	plus3	1	1	0	1	5
2110510101	1	Moramanga	f	13.08	12a23	1	1	1	0	1	0	secondouplus	Riche	24	Travaille	3etinf	1	1	0	1	4
2110511301	1	Moramanga	m	44.94	36etplus	0	1	1	0	0	0	primaire	Moypauvre	26	Travaille	plus3	1	0	1	0	5
2110511701	1	Moramanga	f	47.54	36etplus	0	1	0	0	1	0	primaire	Riche	23	Travaille	3etinf	0	1	1	0	4
2110514001	0	Moramanga	m	9.69	6a11	1	1	0	0	0	0	primaire	Moypauvre	22	Travaille	plus3	1	1	1	0	4
2110514801	1	Moramanga	m	35.58	24a35	0	1	0	0	0	0	nonscolar	Pauvre	54	Travaille	plus3	1	1	1	1	3
2110515901	0	Moramanga	f	19.94	12a23	1	1	1	1	1	0	primaire	Riche	29	Travaille	3etinf	1	1	0	0	5
2110600501	1	Moramanga	m	39	36etplus	1	1	0	1	1	1	primaire	Moyriche	39	Netravaille	3etinf	1	1	0	0	5
2110601301	1	Moramanga	m	8.11	6a11	1	1	0	0	0	0	primaire	Riche	24	Travaille	plus3	0	1	1	1	5
2110603102	0	Moramanga	m	29.9	24a35	0	1	0	1	1	0	primaire	Moypauvre	20	Travaille	plus3	1	1	0	1	4
2110603201	0	Moramanga	f	17.68	12a23	1	1	0	0	1	1	primaire	Moypauvre	24	Travaille	3etinf	0	1	0	1	5
2110604401	1	Moramanga	f	14.85	12a23	1	1	0	0	0	0	primaire	Moypauvre	41	Travaille	3etinf	0	1	1	0	5
2110605901	1	Moramanga	f	21.62	12a23	1	1	0	0	0	0	primaire	Moypauvre	31	Travaille	plus3	1	0	1	0	5
2110606601	0	Moramanga	m	23.33	12a23	0	1	0	0	1	0	primaire	Moyriche	20	Travaille	3etinf	1	1	0	1	4
2110606801	0	Moramanga	m	54.9	36etplus	0	1	0	0	1	0	primaire	Riche	23	Netravaille	3etinf	1	0	1	0	5
2110607901	0	Moramanga	f	16.43	12a23	1	1	1	0	0	0	primaire	Moypauvre	39	Travaille	3etinf	1	0	1	1	5
2110608601	1	Moramanga	m	12.16	12a23	1	1	0	0	0	0	nonscolar	Moyriche	39	Travaille	3etinf	1	1	1	0	4
2110609901	1	Moramanga	m	37.13	36etplus	0	1	1	0	1	0	primaire	Moyriche	25	Travaille	plus3	0	1	0	1	5
2110610001	0	Moramanga	f	12.62	12a23	1	1	0	0	0	0	primaire	Pauvre	40	Travaille	plus3	1	0	1	1	4
2110610201	1	Moramanga	m	40.41	36etplus	0	1	0	0	1	0	primaire	Moyriche	30	Travaille	plus3	1	1	0	0	5
2110610601	1	Moramanga	f	46.65	36etplus	0	1	1	0	1	0	primaire	Moypauvre	25	Travaille	plus3	0	1	0	1	5
2110612201	1	Moramanga	f	30.72	24a35	0	1	1	0	0	0	primaire	Moypauvre	24	Travaille	3etinf	1	1	0	0	3
2110612901	1	Moramanga	f	34.73	24a35	0	1	0	0	0	0	primaire	Moyriche	29	Travaille	plus3	0	1	1	1	4
2110613201	1	Moramanga	m	15.08	12a23	1	1	0	0	0	0	primaire	Moyriche	27	Travaille	plus3	1	0	1	0	3
2110613501	1	Moramanga	f	34.53	24a35	0	1	0	0	1	0	primaire	Riche	33	Netravaille	3etinf	1	1	0	1	4
2110613901	0	Moramanga	m	23.1	12a23	1	1	1	0	0	0	nonscolar	Moyriche	37	Travaille	plus3	0	1	1	1	4
2110615001	1	Moramanga	m	23	12a23	0	1	0	0	0	0	primaire	Moyriche	19	Travaille	3etinf	1	1	1	1	4
2110615101	1	Moramanga	m	11.14	6a11	1	1	0	0	0	0	primaire	Moyriche	28	Travaille	plus3	1	1	1	0	5
2110615701	1	Moramanga	m	32.79	24a35	0	1	1	0	1	0	primaire	Riche	29	Travaille	3etinf	1	1	0	0	4
2110615801	1	Moramanga	m	32.66	24a35	0	1	0	0	1	0	secondouplus	Moyriche	25	Travaille	plus3	1	1	0	0	4
2110616001	1	Moramanga	m	32.33	24a35	0	1	1	1	1	0	secondouplus	Riche	39	Netravaille	plus3	0	1	0	1	5
2110616701	0	Moramanga	m	42.91	36etplus	0	1	1	0	1	0	primaire	Pauvre	25	Travaille	plus3	0	1	0	1	4
2110617401	1	Moramanga	f	45.37	36etplus	0	1	1	0	1	0	secondouplus	Riche	37	Netravaille	3etinf	1	1	0	1	4
2110617701	1	Moramanga	f	41	36etplus	0	1	1	0	1	0	primaire	Moyriche	24	Travaille	plus3	1	1	0	1	3
2110618701	1	Moramanga	f	31.44	24a35	0	1	1	1	1	1	primaire	Moyriche	28	Travaille	plus3	1	1	0	0	5
2110619501	0	Moramanga	m	15.97	12a23	1	1	1	0	0	0	nonscolar	Moypauvre	29	Travaille	3etinf	0	1	1	1	5
2110700801	1	Moramanga	m	39.69	36etplus	0	1	0	0	1	0	secondouplus	Moypauvre	24	Travaille	3etinf	0	1	1	0	4
2110702601	1	Moramanga	f	48.76	36etplus	0	1	1	0	1	0	primaire	Moyriche	34	Travaille	plus3	1	1	0	1	5
2110702701	1	Moramanga	f	42.97	36etplus	0	1	1	1	1	0	primaire	Riche	19	Travaille	plus3	0	1	0	0	4
2110704701	1	Moramanga	m	33.74	24a35	0	1	1	0	1	0	secondouplus	Riche	23	Travaille	plus3	0	1	0	0	5
2110704801	1	Moramanga	f	41.03	36etplus	0	1	1	0	1	0	primaire	Moyriche	28	Travaille	plus3	1	1	0	1	3
2110705701	0	Moramanga	m	37.26	36etplus	0	1	0	0	0	0	primaire	Riche	38	Travaille	plus3	1	0	1	1	4
2110801201	1	Moramanga	m	43.86	36etplus	0	1	0	0	1	0	primaire	Moypauvre	29	Travaille	plus3	1	0	1	1	4
2110802001	1	Moramanga	m	25.03	24a35	0	1	0	0	0	0	primaire	Moyriche	24	Travaille	plus3	1	0	1	0	3
2110803301	1	Moramanga	f	32	24a35	0	1	0	0	0	0	primaire	Moypauvre	34	Travaille	plus3	1	1	1	0	4
2110900501	1	Moramanga	f	54.74	36etplus	0	1	1	0	0	1	secondouplus	Moyriche	28	Travaille	plus3	1	0	0	1	5
2110900901	1	Moramanga	m	9.46	6a11	1	1	0	0	0	0	primaire	Pauvre	20	Travaille	plus3	0	0	1	1	3
2110902301	1	Moramanga	f	53.65	36etplus	0	1	1	0	0	0	primaire	Moyriche	31	Travaille	plus3	1	1	0	1	3
2110902601	1	Moramanga	f	30.88	24a35	0	1	0	0	0	1	primaire	Pauvre	26	Travaille	plus3	1	0	1	1	3
2110902701	1	Moramanga	f	12.06	12a23	1	1	1	1	1	1	secondouplus	Moypauvre	19	Travaille	plus3	1	1	0	1	5
2110903501	1	Moramanga	f	38.8	36etplus	0	1	1	0	1	0	primaire	Moyriche	31	Travaille	plus3	0	1	0	1	3
2110904201	1	Moramanga	m	38.18	36etplus	0	1	0	0	0	1	nonscolar	Moypauvre	32	Travaille	plus3	1	1	0	1	5
2110904301	1	Moramanga	m	8.44	6a11	1	1	0	0	0	0	primaire	Moypauvre	37	Travaille	3etinf	0	1	1	1	4
2111000101	1	Moramanga	f	26.64	24a35	1	1	0	1	0	0	primaire	Moypauvre	21	Travaille	plus3	1	1	0	0	3
2111000201	1	Moramanga	f	34.76	24a35	1	1	0	1	1	0	primaire	Pauvre	47	Travaille	plus3	1	1	0	0	3
2111001101	0	Moramanga	f	26.48	24a35	0	1	0	0	1	0	secondouplus	Moypauvre	19	Travaille	plus3	1	1	0	1	4
2111002201	1	Moramanga	f	44.35	36etplus	0	1	1	1	0	1	primaire	Moypauvre	28	Travaille	plus3	1	1	0	1	4
2111101501	1	Moramanga	f	36.76	36etplus	0	1	0	0	1	0	primaire	Riche	22	Travaille	plus3	0	1	1	0	5
2111300201	1	Moramanga	f	40.21	36etplus	0	1	1	0	1	0	primaire	Moyriche	31	Travaille	plus3	0	1	0	1	5
2111300301	1	Moramanga	f	9.69	6a11	1	1	0	0	0	0	secondouplus	Moyriche	25	Travaille	plus3	1	1	1	0	4
2111301001	1	Moramanga	m	45.73	36etplus	0	1	0	0	0	0	primaire	Moypauvre	34	Travaille	plus3	1	1	1	1	5
2111301302	1	Moramanga	m	13.96	12a23	1	1	0	0	1	0	primaire	Pauvre	20	Travaille	plus3	0	1	1	1	4
2111301601	1	Moramanga	f	8.08	6a11	1	1	0	0	1	0	primaire	Moyriche	25	Travaille	plus3	0	1	1	1	4
2111400501	0	Moramanga	m	46.62	36etplus	0	1	0	0	0	0	primaire	Pauvre	26	Travaille	plus3	1	1	1	0	3
2111400601	1	Moramanga	m	45.34	36etplus	0	1	0	0	0	0	primaire	Moypauvre	33	Travaille	plus3	0	1	1	0	3
2111400901	1	Moramanga	f	33.25	24a35	0	1	0	0	1	0	primaire	Moypauvre	22	Travaille	plus3	1	0	1	1	3
2111401501	1	Moramanga	m	15.15	12a23	1	1	0	0	1	0	primaire	Pauvre	27	Travaille	plus3	0	1	1	0	4
2111405101	1	Moramanga	m	47.31	36etplus	0	1	0	0	1	0	secondouplus	Moypauvre	24	Travaille	plus3	1	1	0	0	5
2111405401	0	Moramanga	m	39.89	36etplus	0	1	0	0	0	0	primaire	Pauvre	24	Travaille	plus3	1	1	1	1	4
2111405901	1	Moramanga	f	46.95	36etplus	0	1	1	0	0	0	nonscolar	Pauvre	40	Travaille	plus3	0	1	1	0	4
2111406801	1	Moramanga	f	55.03	36etplus	0	1	0	0	1	0	primaire	Moyriche	43	Travaille	plus3	0	1	1	1	3
2111407801	1	Moramanga	f	53.06	36etplus	0	1	0	0	1	0	secondouplus	Moyriche	24	Travaille	3etinf	1	1	0	1	4
2111500801	1	Moramanga	m	56.87	36etplus	0	1	0	0	1	0	primaire	Pauvre	33	Travaille	3etinf	1	0	1	0	3
2111701401	1	Moramanga	f	49.38	36etplus	0	1	0	0	1	0	primaire	Moypauvre	39	Netravaille	plus3	1	1	0	0	3
2111701602	1	Moramanga	m	39.39	36etplus	0	1	0	0	1	0	primaire	Moypauvre	21	Travaille	plus3	1	1	0	1	3
2111900102	1	Moramanga	m	53.95	36etplus	0	1	1	0	1	0	nonscolar	Moyriche	23	Travaille	3etinf	1	1	0	1	5
2112000301	1	Moramanga	m	49.45	36etplus	0	1	0	0	1	0	primaire	Moyriche	44	Travaille	plus3	1	0	1	0	4
2112001101	1	Moramanga	m	16.82	12a23	1	1	0	0	0	0	primaire	Pauvre	35	Travaille	plus3	1	1	1	0	3
2120100201	1	Moramanga	m	22.54	12a23	0	1	0	0	0	0	primaire	Moyriche	36	Travaille	plus3	1	0	1	0	5
2120101901	1	Moramanga	f	18.76	12a23	1	1	1	0	0	0	primaire	Moyriche	38	Travaille	plus3	1	1	0	1	5
2120104101	1	Moramanga	f	54.64	36etplus	0	1	0	0	1	0	primaire	Moypauvre	24	Travaille	3etinf	1	0	1	1	5
2120105301	1	Moramanga	m	35.61	24a35	0	1	1	0	0	0	secondouplus	Moyriche	26	Travaille	plus3	1	1	0	1	3
2120105401	1	Moramanga	f	25.43	24a35	0	1	1	0	1	0	primaire	Moyriche	33	Travaille	plus3	1	1	0	0	4
2120106601	1	Moramanga	f	55.13	36etplus	0	1	0	0	0	0	primaire	Moypauvre	37	Travaille	plus3	1	0	1	1	4
2120106801	0	Moramanga	m	15.05	12a23	1	1	1	0	0	0	secondouplus	Riche	25	Travaille	plus3	0	1	1	0	5
2120107502	1	Moramanga	m	54.8	36etplus	0	1	1	0	0	0	primaire	Pauvre	33	Travaille	3etinf	0	1	1	1	3
2120108701	1	Moramanga	m	26.97	24a35	0	1	1	0	0	1	nonscolar	Moypauvre	39	Travaille	3etinf	1	1	0	1	5
2120108901	1	Moramanga	f	39.2	36etplus	0	1	1	1	0	0	primaire	Moypauvre	44	Travaille	plus3	1	1	0	0	5
2120110701	1	Moramanga	m	18.46	12a23	1	1	0	0	1	0	primaire	Moypauvre	41	Travaille	plus3	1	1	0	1	5
2120111301	1	Moramanga	f	48.82	36etplus	0	1	0	0	1	0	secondouplus	Moyriche	22	Travaille	plus3	1	1	0	1	5
2120111401	1	Moramanga	f	26.71	24a35	0	1	1	0	0	0	primaire	Pauvre	36	Travaille	3etinf	1	0	1	1	3
2120113101	0	Moramanga	f	49.64	36etplus	0	1	1	0	1	1	secondouplus	Moypauvre	43	Travaille	plus3	1	1	0	0	3
2120113601	0	Moramanga	f	50.76	36etplus	0	1	1	0	0	0	primaire	Pauvre	26	Travaille	plus3	1	1	0	1	4
2120115601	0	Moramanga	f	49.87	36etplus	0	1	1	0	0	0	primaire	Moypauvre	56	Travaille	plus3	0	0	1	1	3
2120116201	0	Moramanga	m	30.62	24a35	0	1	1	0	0	0	primaire	Moypauvre	39	Travaille	plus3	1	0	1	1	5
2120117101	0	Moramanga	f	49.97	36etplus	0	1	0	0	0	0	primaire	Pauvre	38	Netravaille	3etinf	1	1	1	1	5
2120117801	1	Moramanga	f	41.72	36etplus	0	1	0	0	1	0	primaire	Moyriche	25	Travaille	3etinf	1	1	0	1	4
2120117901	1	Moramanga	m	23.26	12a23	0	1	0	0	0	0	primaire	Riche	32	Travaille	plus3	1	1	1	1	4
2120119101	1	Moramanga	f	21.09	12a23	1	1	1	1	0	0	nonscolar	Pauvre	34	Travaille	plus3	1	1	0	0	5
2120119301	1	Moramanga	m	24.54	24a35	0	1	1	0	1	0	secondouplus	Riche	26	Travaille	plus3	1	1	0	1	5
2120121101	1	Moramanga	m	41.33	36etplus	0	1	1	0	0	1	primaire	Moyriche	30	Travaille	plus3	1	1	0	0	5
2120122401	1	Moramanga	m	15.08	12a23	1	1	0	0	1	0	primaire	Moypauvre	18	Travaille	plus3	1	1	0	1	4
2120122801	1	Moramanga	f	22.67	12a23	0	1	0	1	1	0	nonscolar	Moyriche	39	Travaille	3etinf	1	1	0	0	5
2120124301	1	Moramanga	m	56.77	36etplus	0	1	1	0	0	0	primaire	Moyriche	22	Travaille	3etinf	0	1	1	0	3
2120125401	1	Moramanga	f	15.21	12a23	1	1	0	0	1	1	secondouplus	Riche	18	Travaille	plus3	1	1	0	1	3
2120125701	1	Moramanga	f	52.3	36etplus	0	1	0	0	0	0	primaire	Riche	32	Travaille	3etinf	1	0	1	1	5
2120125801	1	Moramanga	m	17.41	12a23	1	1	1	0	0	0	secondouplus	Riche	33	Travaille	plus3	1	1	0	0	4
2120126301	1	Moramanga	f	27.96	24a35	0	1	0	0	0	0	primaire	Moyriche	42	Travaille	3etinf	1	1	1	0	4
2120301401	1	Moramanga	m	50.37	36etplus	0	1	1	0	0	0	primaire	Moyriche	30	Travaille	3etinf	1	1	0	0	2
2120302301	1	Moramanga	m	16.99	12a23	1	1	1	0	1	0	primaire	Moyriche	40	Travaille	3etinf	1	1	0	1	3
2120302501	0	Moramanga	m	21.45	12a23	1	1	0	0	1	0	primaire	Pauvre	16	Travaille	3etinf	0	1	1	0	4
2120400701	1	Moramanga	m	17.81	12a23	1	1	1	0	1	0	primaire	Pauvre	38	Travaille	plus3	1	1	0	0	5
2120400901	1	Moramanga	m	40.18	36etplus	0	1	1	0	0	0	nonscolar	Pauvre	33	Travaille	plus3	1	0	1	1	3
2120401001	1	Moramanga	m	35.06	24a35	0	1	1	0	1	0	nonscolar	Pauvre	33	Travaille	plus3	1	1	0	0	4
2120401801	1	Moramanga	f	25.03	24a35	0	1	1	0	0	0	secondouplus	Pauvre	44	Travaille	plus3	0	0	1	0	5
2120603201	1	Moramanga	m	30.42	24a35	1	1	1	1	1	0	primaire	Moyriche	27	Travaille	3etinf	1	1	0	1	4
2120700301	1	Moramanga	m	7.62	6a11	1	1	0	0	1	0	primaire	Moypauvre	36	Travaille	plus3	0	1	1	0	5
2120701201	1	Moramanga	f	13.47	12a23	1	1	0	0	0	0	primaire	Moypauvre	26	Travaille	plus3	1	1	1	1	4
2120704201	1	Moramanga	m	16.62	12a23	1	1	1	0	1	0	primaire	Moyriche	25	Travaille	plus3	1	1	0	1	4
2120705201	1	Moramanga	f	19.42	12a23	1	1	1	0	1	0	primaire	Moypauvre	30	Travaille	plus3	1	1	0	1	4
2120708302	1	Moramanga	f	42.87	36etplus	0	1	0	0	0	0	primaire	Pauvre	34	Travaille	plus3	1	1	1	1	4
2120708401	1	Moramanga	m	13.31	12a23	1	1	0	0	0	1	nonscolar	Moypauvre	40	Travaille	plus3	1	0	1	0	3
2120708501	0	Moramanga	m	19.35	12a23	1	1	0	0	0	0	primaire	Pauvre	18	Travaille	3etinf	1	0	1	0	5
2120800101	1	Moramanga	f	9.49	6a11	1	1	0	0	0	1	primaire	Moyriche	21	Travaille	plus3	1	1	0	0	5
2120800301	1	Moramanga	m	58.25	36etplus	0	1	0	0	0	0	primaire	Moypauvre	24	Travaille	plus3	1	1	1	1	4
2120801501	1	Moramanga	f	19.58	12a23	1	1	0	0	0	0	primaire	Moypauvre	30	Travaille	plus3	1	0	1	0	4
2120802001	1	Moramanga	m	50.69	36etplus	0	1	0	0	1	0	secondouplus	Moyriche	57	Travaille	3etinf	0	1	1	0	3
2120803401	1	Moramanga	f	45.14	36etplus	0	1	0	1	1	0	secondouplus	Riche	37	Travaille	plus3	1	1	0	1	5
2120803601	1	Moramanga	f	17.61	12a23	1	1	1	0	1	0	primaire	Moypauvre	40	Travaille	plus3	1	1	0	1	5
2120900201	1	Moramanga	f	22.28	12a23	0	1	1	1	0	0	primaire	Moyriche	38	Travaille	plus3	1	1	0	1	3
2120900401	1	Moramanga	f	52.17	36etplus	0	1	0	1	0	0	primaire	Moyriche	50	Travaille	plus3	1	1	0	0	4
2121000901	1	Moramanga	m	25.03	24a35	1	1	1	0	0	1	secondouplus	Pauvre	24	Travaille	plus3	1	1	0	1	4
2121001101	1	Moramanga	f	27.33	24a35	0	1	0	0	1	0	nonscolar	Pauvre	39	Travaille	3etinf	1	0	1	0	5
2121002101	0	Moramanga	f	25.4	24a35	0	1	1	0	0	0	nonscolar	Pauvre	22	Travaille	pas	1	0	1	1	5
2121002501	1	Moramanga	m	27.83	24a35	0	1	0	0	1	0	primaire	Moyriche	26	Travaille	plus3	1	1	0	0	4
2121100701	1	Moramanga	m	47.34	36etplus	0	1	0	0	1	0	primaire	Riche	35	Travaille	plus3	1	1	0	0	4
2121300401	1	Moramanga	f	9.53	6a11	1	1	0	0	1	0	primaire	Pauvre	17	Travaille	plus3	0	1	1	1	3
2121400301	1	Moramanga	f	31.64	24a35	0	1	1	0	0	0	secondouplus	Moypauvre	36	Travaille	plus3	1	1	0	1	4
3010103101	1	Moramanga	m	46.46	36etplus	0	1	0	1	1	1	secondouplus	Riche	29	Netravaille	plus3	1	1	0	0	4
3010104101	1	Moramanga	f	43.96	36etplus	0	1	1	1	1	0	secondouplus	Moyriche	23	Travaille	plus3	1	1	0	1	5
3010104703	1	Moramanga	m	53.85	36etplus	0	1	1	0	0	0	secondouplus	Moyriche	36	Travaille	plus3	1	1	0	1	4
3010105301	1	Moramanga	f	24.87	24a35	0	1	0	0	0	0	primaire	Moyriche	22	Travaille	3etinf	1	1	1	1	4
3010105502	0	Moramanga	f	37.06	36etplus	0	1	0	0	1	0	secondouplus	Moyriche	25	Travaille	3etinf	1	1	0	0	4
3010105901	1	Moramanga	m	55.79	36etplus	0	1	1	0	1	0	secondouplus	Moyriche	32	Netravaille	3etinf	1	1	0	0	4
3010107101	1	Moramanga	f	49.08	36etplus	0	1	1	0	0	0	secondouplus	Riche	53	Travaille	plus3	0	1	1	1	5
3010108302	0	Moramanga	f	23	12a23	1	1	0	0	1	0	primaire	Pauvre	30	Travaille	3etinf	0	1	1	1	5
3010110701	1	Moramanga	f	54.47	36etplus	0	1	1	0	1	0	secondouplus	Moyriche	23	Netravaille	plus3	1	1	0	1	4
3010111002	1	Moramanga	m	50.43	36etplus	0	1	1	1	0	0	secondouplus	Riche	25	Travaille	plus3	0	1	0	0	5
3010111003	1	Moramanga	m	55.2	36etplus	0	1	1	0	1	0	secondouplus	Riche	39	Travaille	3etinf	1	1	0	1	5
3010200801	1	Moramanga	m	10.71	6a11	1	1	1	0	1	1	primaire	Pauvre	36	Travaille	plus3	1	1	0	0	5
3010201701	1	Moramanga	m	18.56	12a23	1	1	0	0	1	0	primaire	Pauvre	34	Travaille	plus3	1	1	0	0	4
3010203101	1	Moramanga	f	25.79	24a35	1	1	0	0	0	0	primaire	Pauvre	35	Travaille	3etinf	1	0	1	0	5
3010203201	1	Moramanga	m	26.64	24a35	0	1	1	0	1	0	primaire	Moypauvre	29	Travaille	plus3	1	1	0	1	5
3010203401	1	Moramanga	m	19.61	12a23	0	1	0	0	1	0	primaire	Moypauvre	20	Travaille	3etinf	0	1	1	0	5
3010203601	1	Moramanga	f	53.75	36etplus	0	1	1	1	1	1	primaire	Moypauvre	26	Travaille	3etinf	1	1	0	1	5
3010204601	1	Moramanga	m	14.42	12a23	1	1	0	0	0	0	secondouplus	Moyriche	32	Travaille	3etinf	1	1	1	0	4
3010204801	0	Moramanga	f	28.22	24a35	0	1	0	0	0	0	nonscolar	Moypauvre	24	Travaille	3etinf	1	1	1	1	4
3010208001	0	Moramanga	f	53.32	36etplus	0	1	0	0	1	0	secondouplus	Moypauvre	40	Travaille	3etinf	1	1	0	0	4
3010209401	1	Moramanga	m	15.01	12a23	1	1	0	0	1	0	secondouplus	Moypauvre	41	Travaille	plus3	1	1	0	1	5
3010210301	1	Moramanga	m	40.8	36etplus	0	1	1	1	1	0	secondouplus	Riche	16	Netravaille	plus3	1	1	0	1	5
3010211901	1	Moramanga	f	25.63	24a35	0	1	0	0	0	0	primaire	Pauvre	41	Travaille	plus3	1	1	1	0	5
3010301201	1	Moramanga	f	48.46	36etplus	0	1	1	0	1	0	primaire	Pauvre	36	Travaille	3etinf	0	1	0	1	4
3010302601	1	Moramanga	m	45.63	36etplus	0	1	0	0	1	0	primaire	Moypauvre	34	Travaille	plus3	1	1	0	1	5
3010400501	1	Moramanga	m	48.36	36etplus	0	1	1	1	1	0	primaire	Moypauvre	31	Travaille	plus3	1	1	0	1	5
3010700101	0	Moramanga	m	17.68	12a23	0	1	1	0	0	0	primaire	Pauvre	31	Travaille	plus3	1	1	0	0	4
3010900901	1	Moramanga	f	14.49	12a23	1	1	0	0	0	0	primaire	Moyriche	20	Travaille	3etinf	0	1	1	1	4
3010901901	1	Moramanga	f	47.24	36etplus	0	1	0	1	1	0	primaire	Pauvre	25	Travaille	plus3	1	1	0	1	5
3010902101	1	Moramanga	m	38.74	36etplus	0	1	0	1	1	0	secondouplus	Riche	28	Travaille	3etinf	1	1	0	1	5
3011100301	1	Moramanga	f	54.37	36etplus	0	1	1	0	0	0	nonscolar	Pauvre	32	Travaille	3etinf	1	1	0	1	3
3011101101	1	Moramanga	f	56.31	36etplus	0	1	1	0	0	0	primaire	Moyriche	28	Travaille	plus3	1	1	0	1	4
3011101501	1	Moramanga	f	26.32	24a35	0	1	0	0	1	0	primaire	Pauvre	40	Travaille	plus3	0	1	1	0	5
3011101601	1	Moramanga	m	23	12a23	0	1	0	0	0	0	primaire	Pauvre	26	Travaille	3etinf	1	0	1	1	3
3011102601	0	Moramanga	m	45.21	36etplus	0	1	1	0	1	0	nonscolar	Pauvre	32	Travaille	plus3	1	1	0	0	5
3011103001	1	Moramanga	f	27.7	24a35	1	1	0	0	0	0	secondouplus	Moypauvre	30	Travaille	plus3	1	1	1	0	4
3011103601	1	Moramanga	m	8.9	6a11	1	1	1	0	0	0	secondouplus	Pauvre	36	Travaille	3etinf	0	0	1	0	4
3011104101	1	Moramanga	f	41.66	36etplus	0	1	0	0	0	0	primaire	Moypauvre	54	Travaille	plus3	0	1	1	0	5
3011201001	1	Moramanga	m	52.6	36etplus	0	1	1	0	1	0	nonscolar	Pauvre	30	Travaille	3etinf	0	1	0	0	4
3011302801	1	Moramanga	f	35.61	24a35	1	1	0	0	0	0	primaire	Moyriche	33	Travaille	3etinf	1	1	1	1	5
3011403001	1	Moramanga	m	57.82	36etplus	0	1	1	1	0	0	secondouplus	Riche	30	Travaille	3etinf	1	0	0	1	5
3011403601	1	Moramanga	m	41.2	36etplus	0	1	0	0	1	0	secondouplus	Moypauvre	23	Travaille	plus3	1	1	0	1	3
3011404301	0	Moramanga	m	14.13	12a23	1	1	0	0	0	0	secondouplus	Moypauvre	18	Travaille	3etinf	0	1	1	1	4
3011404501	1	Moramanga	m	45.86	36etplus	0	1	0	0	1	0	primaire	Riche	25	Travaille	3etinf	0	1	1	1	5
3011404801	1	Moramanga	f	26.87	24a35	0	1	0	1	1	1	primaire	Moyriche	39	Travaille	3etinf	0	1	0	1	5
3011406301	0	Moramanga	m	52.96	36etplus	0	1	0	0	1	0	secondouplus	Moypauvre	47	Travaille	plus3	1	1	0	0	4
3020101801	1	Moramanga	f	28.02	24a35	0	1	0	0	0	0	nonscolar	Moypauvre	24	Travaille	3etinf	1	0	1	1	5
3020102301	1	Moramanga	f	30.26	24a35	0	1	0	0	1	0	primaire	Moypauvre	19	Netravaille	3etinf	1	1	0	0	5
3020103201	1	Moramanga	m	26.97	24a35	0	1	0	0	1	0	secondouplus	Riche	18	Netravaille	plus3	1	1	0	1	5
3020103401	0	Moramanga	f	37.22	36etplus	0	1	0	0	1	0	primaire	Moypauvre	51	Travaille	3etinf	1	1	0	1	5
3020200301	1	Moramanga	f	33.51	24a35	1	1	0	0	1	0	primaire	Moyriche	39	Travaille	plus3	0	1	1	1	5
3020200901	1	Moramanga	m	15.77	12a23	1	1	1	0	0	0	secondouplus	Moyriche	35	Travaille	plus3	1	1	0	0	4
3020302201	1	Moramanga	f	36.4	36etplus	1	1	0	0	0	0	primaire	Moyriche	41	Travaille	plus3	1	1	1	1	4
3020400401	1	Moramanga	m	21.13	12a23	1	1	1	0	0	0	primaire	Riche	18	Travaille	plus3	1	1	0	0	5
3020500101	1	Moramanga	f	24.38	24a35	0	1	0	0	0	0	primaire	Moypauvre	22	Travaille	3etinf	1	1	1	0	5
3020500201	1	Moramanga	f	13.77	12a23	1	1	0	1	1	0	primaire	Moypauvre	43	Travaille	plus3	1	1	0	1	5
3020700501	1	Moramanga	m	29.44	24a35	0	1	0	0	0	0	secondouplus	Moypauvre	18	Travaille	3etinf	1	0	1	1	3
3020700901	1	Moramanga	m	11.1	6a11	1	1	0	0	1	0	primaire	Pauvre	18	Travaille	3etinf	0	1	1	1	4
3020701501	1	Moramanga	m	32.16	24a35	0	1	0	0	1	0	secondouplus	Moypauvre	36	Travaille	3etinf	1	1	0	1	3
3020702101	1	Moramanga	f	41.17	36etplus	0	1	0	0	0	0	nonscolar	Pauvre	30	Travaille	3etinf	1	1	1	1	4
3020900101	1	Moramanga	m	9.36	6a11	1	1	0	0	0	1	primaire	Moypauvre	20	Travaille	plus3	1	0	1	0	3
3020900201	1	Moramanga	f	25.72	24a35	0	1	0	0	0	1	primaire	Moypauvre	25	Travaille	plus3	1	1	0	1	5
3020900301	1	Moramanga	f	37.55	36etplus	0	1	0	0	1	0	secondouplus	Moyriche	21	Netravaille	plus3	0	1	1	1	5
3020901201	1	Moramanga	m	16.95	12a23	1	1	0	0	0	0	nonscolar	Moypauvre	27	Travaille	plus3	1	1	1	0	3
3021200601	1	Moramanga	m	10.87	6a11	1	1	0	0	1	0	primaire	Moypauvre	19	Travaille	plus3	1	1	0	1	5
3021201101	0	Moramanga	f	32.39	24a35	0	1	0	0	0	1	primaire	Moyriche	23	Travaille	3etinf	1	1	0	1	4
3021201201	0	Moramanga	f	55.06	36etplus	0	1	1	0	0	1	nonscolar	Moyriche	26	Travaille	3etinf	1	0	0	1	5
3021300501	1	Moramanga	f	49.41	36etplus	0	1	0	0	0	0	nonscolar	Pauvre	35	Travaille	3etinf	1	0	1	0	4
3021500601	1	Moramanga	f	26.91	24a35	0	1	0	0	0	0	nonscolar	Pauvre	23	Travaille	3etinf	1	0	1	1	3
3021900301	1	Moramanga	m	8.44	6a11	1	1	0	0	0	0	nonscolar	Pauvre	23	Travaille	3etinf	0	0	1	1	3
3022201901	1	Moramanga	m	24.94	24a35	0	1	0	0	0	0	secondouplus	Pauvre	48	Travaille	plus3	1	1	1	1	3
3022202801	1	Moramanga	f	42.94	36etplus	0	1	0	0	0	0	primaire	Pauvre	38	Netravaille	plus3	1	1	1	1	5
3022400301	1	Moramanga	m	39.98	36etplus	0	1	1	0	0	0	secondouplus	Moypauvre	20	Travaille	plus3	1	1	0	0	3
3022401101	1	Moramanga	m	11.33	6a11	1	1	0	0	0	0	secondouplus	Pauvre	25	Travaille	3etinf	1	1	1	1	5
3022402301	0	Moramanga	f	14.39	12a23	1	1	1	0	1	0	primaire	Pauvre	43	Travaille	3etinf	1	1	0	1	3
3022600101	1	Moramanga	f	43.86	36etplus	0	1	0	0	0	0	nonscolar	Moypauvre	32	Travaille	3etinf	1	1	1	1	5
3022600201	1	Moramanga	f	20.83	12a23	1	1	0	0	1	0	primaire	Moypauvre	39	Travaille	plus3	1	1	0	1	3
3022600901	1	Moramanga	m	56.08	36etplus	0	1	0	0	0	0	primaire	Pauvre	23	Travaille	3etinf	1	0	1	1	4
3030100401	1	Moramanga	f	29.44	24a35	0	1	0	0	0	0	primaire	Moyriche	17	Travaille	3etinf	1	0	1	1	3
3030100601	1	Moramanga	f	29.7	24a35	1	1	0	0	0	1	primaire	Pauvre	37	Travaille	plus3	1	1	0	1	4
3030101201	1	Moramanga	f	45.83	36etplus	0	1	1	0	1	1	primaire	Pauvre	45	Travaille	plus3	1	0	0	0	5
3030101301	1	Moramanga	m	15.44	12a23	1	1	1	0	1	0	secondouplus	Moyriche	20	Travaille	3etinf	1	1	0	1	3
3030102301	1	Moramanga	f	36.17	36etplus	0	1	0	0	0	0	primaire	Moypauvre	34	Travaille	plus3	1	1	1	1	3
3030102801	1	Moramanga	m	43.17	36etplus	0	1	0	0	1	0	primaire	Moyriche	34	Travaille	3etinf	0	1	1	1	3
3030103501	1	Moramanga	m	24.21	24a35	0	1	0	0	1	0	primaire	Moyriche	26	Travaille	3etinf	0	1	1	0	3
3030104001	1	Moramanga	f	49.15	36etplus	0	1	0	0	0	1	primaire	Moypauvre	44	Travaille	plus3	1	1	0	1	4
3030200801	1	Moramanga	m	49.41	36etplus	0	1	0	0	0	0	secondouplus	Moypauvre	24	Travaille	pas	0	1	1	1	3
3030200902	1	Moramanga	m	28.62	24a35	0	1	0	0	1	1	primaire	Pauvre	30	Travaille	plus3	0	1	0	1	4
3030201601	1	Moramanga	m	29.9	24a35	0	1	0	0	1	1	primaire	Pauvre	34	Travaille	3etinf	0	1	0	0	4
3030203301	1	Moramanga	f	36.67	36etplus	0	1	1	0	1	1	secondouplus	Pauvre	46	Travaille	plus3	1	1	0	1	5
3030203601	0	Moramanga	m	43.66	36etplus	0	1	1	0	1	0	primaire	Pauvre	27	Travaille	3etinf	1	1	0	1	3
3030203901	1	Moramanga	f	50.56	36etplus	0	1	0	0	0	0	secondouplus	Moypauvre	25	Travaille	3etinf	1	1	1	0	4
3030204001	1	Moramanga	m	45.63	36etplus	0	1	0	0	1	0	secondouplus	Moypauvre	27	Travaille	3etinf	0	1	1	0	4
3030400201	1	Moramanga	f	47.93	36etplus	0	1	0	0	0	0	primaire	Moypauvre	36	Travaille	plus3	1	1	1	1	3
3030400301	1	Moramanga	f	42.68	36etplus	0	1	0	0	1	0	nonscolar	Pauvre	35	Travaille	3etinf	1	1	0	0	3
3030400601	1	Moramanga	m	38.28	36etplus	0	1	0	0	1	0	primaire	Moypauvre	23	Travaille	plus3	1	1	0	1	4
3030400602	1	Moramanga	f	29.27	24a35	1	1	0	0	1	0	primaire	Moypauvre	38	Travaille	plus3	1	1	0	0	5
3030401101	1	Moramanga	f	39.49	36etplus	0	1	0	0	1	1	primaire	Moyriche	25	Travaille	3etinf	1	1	0	0	5
3030401501	1	Moramanga	m	16.23	12a23	1	1	1	0	0	0	primaire	Moypauvre	17	Travaille	3etinf	1	1	0	1	3
3030402101	0	Moramanga	f	32.2	24a35	0	1	0	0	1	0	secondouplus	Moypauvre	26	Travaille	3etinf	1	1	0	0	4
3030402803	1	Moramanga	f	47.77	36etplus	0	1	0	0	1	0	secondouplus	Moyriche	26	Travaille	3etinf	1	1	0	0	5
3030402901	1	Moramanga	f	45.47	36etplus	0	1	0	0	0	0	primaire	Moyriche	27	Travaille	plus3	1	0	1	0	5
3030502001	1	Moramanga	m	54.18	36etplus	0	1	0	0	0	0	primaire	Pauvre	43	Travaille	plus3	1	1	1	1	4
3030600301	1	Moramanga	m	52.27	36etplus	0	1	0	1	0	0	primaire	Pauvre	31	Travaille	3etinf	1	1	0	1	3
3030700301	1	Moramanga	f	39.03	36etplus	0	1	0	0	0	0	nonscolar	Pauvre	33	Travaille	3etinf	1	1	1	1	4
3030700701	1	Moramanga	m	12.45	12a23	1	1	0	0	1	0	primaire	Moypauvre	32	Travaille	3etinf	0	1	1	0	4
3030800201	1	Moramanga	f	46	36etplus	0	1	0	0	0	0	primaire	Moypauvre	21	Travaille	plus3	1	1	1	1	4
3030900301	1	Moramanga	f	15.87	12a23	1	1	0	0	0	0	primaire	Moyriche	20	Travaille	3etinf	1	1	1	1	3
3030900401	1	Moramanga	f	36.44	36etplus	0	1	0	0	0	1	primaire	Pauvre	45	Travaille	plus3	1	1	0	1	5
3030901501	1	Moramanga	f	57.86	36etplus	0	1	1	0	1	0	nonscolar	Moypauvre	39	Travaille	plus3	0	1	0	0	3
3030901502	0	Moramanga	m	52.76	36etplus	0	1	0	0	0	0	nonscolar	Moyriche	31	Travaille	3etinf	0	0	1	0	3
3030901801	1	Moramanga	f	36.04	36etplus	0	1	1	0	0	0	primaire	Moyriche	35	Travaille	3etinf	1	1	0	1	5
3031100101	1	Moramanga	m	25.99	24a35	0	1	0	0	1	0	primaire	Moyriche	41	Travaille	plus3	0	1	1	1	4
3031100801	1	Moramanga	f	27.73	24a35	0	1	0	1	1	0	primaire	Moypauvre	34	Travaille	plus3	1	1	0	1	3
3031101302	0	Moramanga	m	27.99	24a35	0	1	0	0	1	0	primaire	Moypauvre	24	Travaille	3etinf	0	1	1	1	3
3031101501	1	Moramanga	f	47.31	36etplus	0	1	0	0	0	0	primaire	Pauvre	36	Travaille	plus3	1	1	1	1	4
3031101801	1	Moramanga	f	37.22	36etplus	0	1	0	0	0	0	primaire	Pauvre	29	Travaille	plus3	1	1	1	0	3
3031102001	1	Moramanga	m	8.64	6a11	1	1	1	0	0	1	primaire	Pauvre	32	Travaille	plus3	1	1	0	1	3
3031200101	1	Moramanga	m	41.82	36etplus	0	1	0	0	1	1	primaire	Pauvre	24	Travaille	3etinf	1	1	0	0	5
3031200301	1	Moramanga	m	25.76	24a35	0	1	0	0	0	0	primaire	Moyriche	23	Travaille	3etinf	0	1	1	0	4
3031200401	1	Moramanga	f	30.52	24a35	0	1	1	0	1	0	primaire	Moyriche	32	Travaille	plus3	1	1	0	0	5
3031200501	1	Moramanga	f	36.44	36etplus	1	1	0	0	0	0	primaire	Pauvre	34	Travaille	3etinf	1	1	1	0	4
3031200602	1	Moramanga	f	30	24a35	0	1	0	0	1	0	secondouplus	Moypauvre	49	Travaille	plus3	1	1	0	1	5
3031201101	1	Moramanga	f	39.33	36etplus	0	1	0	0	0	0	primaire	Moyriche	22	Travaille	3etinf	0	1	1	1	3
3031201401	1	Moramanga	f	45.86	36etplus	0	1	0	0	0	0	primaire	Moyriche	20	Travaille	plus3	1	1	1	0	4
3031202701	1	Moramanga	m	10.38	6a11	1	1	0	0	0	0	primaire	Pauvre	60	Travaille	plus3	0	0	1	0	5
3031203101	1	Moramanga	f	49.25	36etplus	0	1	0	0	0	0	nonscolar	Pauvre	31	Travaille	plus3	1	0	1	1	4
3031300201	1	Moramanga	m	8.8	6a11	1	1	0	0	1	0	secondouplus	Moyriche	35	Travaille	3etinf	1	1	0	1	3
3031300601	1	Moramanga	m	10.71	6a11	1	1	0	0	0	0	primaire	Moyriche	36	Travaille	plus3	1	0	1	0	4
3031401001	1	Moramanga	f	32.43	24a35	0	1	0	0	1	0	secondouplus	Moyriche	24	Travaille	plus3	1	1	0	1	5
3031401601	1	Moramanga	m	33.28	24a35	0	1	0	0	1	0	primaire	Pauvre	42	Travaille	3etinf	0	1	1	1	5
3031401701	1	Moramanga	m	15.54	12a23	1	1	1	0	1	0	secondouplus	Moypauvre	36	Travaille	plus3	1	1	0	0	4
3031401901	1	Moramanga	m	35.88	24a35	0	1	1	0	1	0	primaire	Pauvre	28	Travaille	plus3	1	1	0	0	5
3031501102	1	Moramanga	m	37.06	36etplus	0	1	0	0	0	0	primaire	Moyriche	26	Travaille	3etinf	1	0	1	0	3
3031502401	1	Moramanga	m	50.73	36etplus	0	1	1	0	0	0	primaire	Moypauvre	29	Travaille	plus3	1	0	1	0	5
3031503601	1	Moramanga	m	37.62	36etplus	0	1	0	0	0	0	primaire	Pauvre	35	Travaille	3etinf	1	1	1	1	5
3031503701	1	Moramanga	f	51.65	36etplus	0	1	0	0	1	1	primaire	Pauvre	21	Travaille	plus3	1	1	0	0	4
3031503901	1	Moramanga	f	11.4	6a11	1	1	0	0	0	0	secondouplus	Moypauvre	20	Travaille	plus3	0	1	1	1	5
3031504001	1	Moramanga	f	41.59	36etplus	0	1	0	0	0	0	primaire	Pauvre	30	Travaille	3etinf	1	1	1	0	3
3031504101	1	Moramanga	f	22.8	12a23	0	1	0	1	0	0	secondouplus	Pauvre	18	Travaille	plus3	1	1	0	1	5
3031504401	0	Moramanga	m	27.5	24a35	0	1	0	0	0	0	primaire	Pauvre	33	Travaille	plus3	1	1	1	1	5
3031601501	1	Moramanga	m	53.88	36etplus	0	1	0	0	1	0	primaire	Moypauvre	47	Travaille	3etinf	0	1	1	0	4
3031601901	0	Moramanga	m	57.36	36etplus	0	1	0	0	1	0	primaire	Pauvre	54	Travaille	3etinf	0	1	1	1	3
3031700502	1	Moramanga	f	41.82	36etplus	0	1	0	0	1	0	secondouplus	Moypauvre	23	Travaille	plus3	1	1	0	1	3
3040500801	1	Moramanga	f	58.81	36etplus	0	1	0	0	0	1	nonscolar	Moyriche	28	Travaille	3etinf	1	1	0	0	5
3040601201	1	Moramanga	f	33.74	24a35	0	1	1	0	1	0	primaire	Moypauvre	32	Travaille	3etinf	0	0	1	0	3
3040701001	1	Moramanga	m	41.82	36etplus	0	1	0	0	0	0	primaire	Moyriche	25	Travaille	plus3	1	1	1	0	2
3040701101	1	Moramanga	m	28.32	24a35	0	1	1	0	1	0	secondouplus	Riche	23	Travaille	3etinf	0	1	0	0	4
3040802001	1	Moramanga	f	35.06	24a35	0	1	0	1	1	0	secondouplus	Moyriche	26	Travaille	3etinf	1	1	0	0	5
3040902002	0	Moramanga	m	16.95	12a23	1	1	1	0	1	1	secondouplus	Moypauvre	35	Travaille	3etinf	1	1	0	0	3
3040904701	1	Moramanga	f	55.85	36etplus	0	1	1	1	0	0	secondouplus	Pauvre	36	Travaille	plus3	1	1	0	1	5
3041100501	1	Moramanga	f	54.83	36etplus	0	1	0	1	0	0	secondouplus	Pauvre	18	Travaille	3etinf	1	1	0	1	3
3041102001	1	Moramanga	m	51.32	36etplus	0	1	0	0	0	0	primaire	Moyriche	32	Travaille	plus3	1	1	1	0	5
3041300901	1	Moramanga	m	48.43	36etplus	0	1	1	0	0	0	primaire	Moypauvre	59	Travaille	plus3	0	1	1	1	5
3041301001	1	Moramanga	m	35.38	24a35	0	1	1	1	1	0	secondouplus	Riche	48	Travaille	3etinf	1	1	0	1	5
3041302801	0	Moramanga	f	20.24	12a23	0	1	0	0	0	0	nonscolar	Pauvre	33	Travaille	3etinf	1	0	1	1	3
3041702401	1	Moramanga	f	46.98	36etplus	0	1	0	0	1	0	primaire	Moypauvre	35	Travaille	plus3	1	1	0	1	3
3050101901	1	Moramanga	m	43.47	36etplus	0	1	1	0	1	0	primaire	Moyriche	37	Travaille	plus3	1	1	0	0	5
3050102201	0	Moramanga	f	35.65	24a35	0	1	0	1	0	0	primaire	Moypauvre	25	Travaille	3etinf	0	0	1	0	5
3050102401	1	Moramanga	m	59.3	36etplus	0	1	0	0	0	0	primaire	Pauvre	40	Netravaille	3etinf	1	1	1	0	5
3050102701	1	Moramanga	f	47.8	36etplus	0	1	1	0	1	1	primaire	Moyriche	29	Travaille	plus3	1	1	0	1	3
3050200401	1	Moramanga	m	17.35	12a23	1	1	0	0	0	0	nonscolar	Pauvre	32	Travaille	3etinf	1	1	1	0	4
3050200801	1	Moramanga	m	17.02	12a23	1	1	0	0	0	0	primaire	Pauvre	18	Travaille	3etinf	1	1	1	1	5
3050202801	1	Moramanga	f	33.94	24a35	0	1	1	0	0	0	primaire	Moyriche	25	Travaille	plus3	1	1	0	1	3
3050203101	1	Moramanga	f	16.72	12a23	1	1	0	0	1	1	secondouplus	Riche	25	Netravaille	plus3	0	1	0	0	3
3050300101	1	Moramanga	f	55.13	36etplus	0	1	1	0	1	0	primaire	Pauvre	44	Travaille	3etinf	1	1	0	1	5
3050600501	1	Moramanga	m	47.77	36etplus	0	1	0	0	0	0	primaire	Pauvre	22	Travaille	plus3	1	0	1	0	3
3050600601	1	Moramanga	m	36.5	36etplus	0	1	0	0	1	1	primaire	Moypauvre	21	Travaille	plus3	1	1	0	0	5
3050701001	0	Moramanga	f	39.46	36etplus	0	1	0	0	1	0	primaire	Moypauvre	23	Netravaille	plus3	0	1	1	1	5
3050805001	1	Moramanga	m	43.14	36etplus	0	1	1	0	0	0	primaire	Moyriche	29	Travaille	plus3	1	1	0	0	4
3050901701	1	Moramanga	m	17.18	12a23	1	1	0	0	0	0	primaire	Pauvre	25	Travaille	3etinf	1	1	1	0	4
3051000101	1	Moramanga	m	20.53	12a23	1	1	0	0	0	0	primaire	Moypauvre	22	Travaille	3etinf	0	0	1	0	3
3051202101	1	Moramanga	m	44.48	36etplus	0	1	0	0	1	0	nonscolar	Moypauvre	44	Travaille	plus3	0	0	1	1	5
3051300101	1	Moramanga	m	17.51	12a23	0	1	0	0	1	0	nonscolar	Pauvre	19	Travaille	3etinf	0	1	1	1	5
3051400401	1	Moramanga	f	58.09	36etplus	0	1	1	1	1	0	secondouplus	Riche	42	Travaille	plus3	1	1	0	1	5
3051500501	1	Moramanga	f	38.41	36etplus	0	1	1	0	0	0	primaire	Pauvre	52	Travaille	plus3	1	0	1	1	3
3051500901	1	Moramanga	f	36.57	36etplus	0	1	1	0	0	0	primaire	Pauvre	50	Travaille	3etinf	1	1	0	1	4
3051501301	0	Moramanga	m	51.61	36etplus	0	1	1	0	1	0	primaire	Moypauvre	40	Travaille	3etinf	1	1	0	1	3
3051501601	1	Moramanga	f	54.64	36etplus	0	1	1	0	1	0	secondouplus	Moypauvre	35	Travaille	plus3	1	1	0	1	4
3051700301	1	Moramanga	m	18.04	12a23	1	1	0	0	1	0	primaire	Moypauvre	20	Travaille	plus3	1	1	0	1	4
3051701202	1	Moramanga	m	33.15	24a35	0	1	0	0	1	0	primaire	Riche	37	Travaille	plus3	1	1	0	1	4
3051701401	1	Moramanga	f	18.76	12a23	1	1	1	0	0	0	nonscolar	Pauvre	35	Netravaille	plus3	1	1	0	0	5
3051702001	1	Moramanga	m	43.04	36etplus	0	1	1	0	0	0	nonscolar	Moypauvre	48	Travaille	3etinf	0	1	1	1	3
3051801001	1	Moramanga	m	30.59	24a35	1	1	0	0	0	0	primaire	Pauvre	42	Travaille	3etinf	1	1	1	1	3
3052200401	1	Moramanga	f	7.23	6a11	1	1	1	0	1	0	primaire	Pauvre	43	Travaille	3etinf	0	1	0	1	3
3052300101	1	Moramanga	f	32.2	24a35	1	1	1	0	0	0	nonscolar	Moypauvre	21	Travaille	plus3	0	0	1	0	3
3052300701	1	Moramanga	f	40.05	36etplus	0	1	0	0	1	0	primaire	Pauvre	34	Travaille	plus3	1	1	0	0	4
3052400101	1	Moramanga	f	38.87	36etplus	1	1	1	0	0	0	primaire	Pauvre	30	Travaille	3etinf	1	1	0	1	5
3052500101	1	Moramanga	f	37.91	36etplus	0	1	0	0	1	0	primaire	Moyriche	35	Travaille	plus3	0	0	1	0	3
3052500501	0	Moramanga	m	49.38	36etplus	0	1	1	0	1	0	secondouplus	Pauvre	31	Travaille	plus3	1	1	0	1	3
3052501201	1	Moramanga	m	18.63	12a23	1	1	0	0	0	1	nonscolar	Moyriche	33	Travaille	plus3	1	1	0	0	3
3052501801	1	Moramanga	m	13.96	12a23	1	1	0	0	1	0	nonscolar	Moyriche	18	Travaille	3etinf	0	0	1	1	3
3052502201	0	Moramanga	m	20.93	12a23	0	1	0	0	0	0	primaire	Moyriche	20	Travaille	3etinf	0	1	1	0	3
3052502901	1	Moramanga	f	43.86	36etplus	0	1	0	0	1	0	primaire	Moyriche	30	Travaille	plus3	1	1	0	0	4
3052503201	1	Moramanga	m	57.23	36etplus	0	1	0	1	1	0	secondouplus	Riche	25	Travaille	3etinf	1	0	0	1	3
3052700302	1	Moramanga	f	21.29	12a23	0	1	0	0	1	0	primaire	Pauvre	21	Travaille	3etinf	1	1	0	0	4
3052701001	1	Moramanga	m	14.49	12a23	1	1	1	0	0	0	primaire	Riche	32	Travaille	plus3	1	1	0	1	4
3052900201	1	Moramanga	m	43.93	36etplus	0	1	0	0	1	1	primaire	Moypauvre	22	Travaille	plus3	0	1	0	0	5
3052900401	1	Moramanga	f	39.06	36etplus	0	1	0	0	1	0	primaire	Pauvre	45	Travaille	plus3	0	1	1	1	4
3052900801	1	Moramanga	f	48.62	36etplus	0	1	0	0	1	0	primaire	Pauvre	34	Travaille	plus3	1	1	0	1	3
3053001501	1	Moramanga	f	32.1	24a35	0	1	0	0	0	0	primaire	Pauvre	45	Travaille	plus3	1	1	1	0	5
3053400301	1	Moramanga	m	25.56	24a35	0	1	0	0	0	0	primaire	Pauvre	41	Travaille	plus3	1	0	1	1	4
3053400901	1	Moramanga	f	26.84	24a35	1	1	1	0	1	0	primaire	Moyriche	28	Travaille	plus3	1	1	0	1	2
3053501001	1	Moramanga	f	12.98	12a23	1	1	1	1	0	1	nonscolar	Moypauvre	26	Travaille	3etinf	1	1	0	0	4
3053601701	1	Moramanga	m	29.63	24a35	0	1	1	0	1	0	primaire	Pauvre	35	Travaille	plus3	1	1	0	0	5
3053900101	1	Moramanga	m	55.98	36etplus	0	1	0	0	0	0	secondouplus	Moypauvre	34	Travaille	3etinf	1	1	1	1	3
3054301401	1	Moramanga	f	15.41	12a23	1	1	0	0	1	0	nonscolar	Moyriche	25	Travaille	3etinf	1	1	0	0	3
3054501101	1	Moramanga	m	20.57	12a23	1	1	0	0	0	0	nonscolar	Pauvre	33	Travaille	plus3	1	1	1	0	3
3054601401	1	Moramanga	f	45.04	36etplus	0	1	0	0	1	0	nonscolar	Pauvre	35	Travaille	3etinf	1	1	0	0	4
3054602301	1	Moramanga	m	48.99	36etplus	0	1	0	0	0	0	secondouplus	Moyriche	27	Travaille	plus3	1	1	1	0	4
3054602701	1	Moramanga	f	43.1	36etplus	0	1	1	0	1	0	primaire	Moypauvre	30	Travaille	3etinf	0	1	0	1	4
3054603202	0	Moramanga	m	47.18	36etplus	0	1	0	0	1	0	primaire	Moyriche	20	Travaille	3etinf	1	1	0	1	4
3054603203	1	Moramanga	f	22.77	12a23	1	1	0	0	1	0	primaire	Pauvre	23	Travaille	plus3	1	1	0	1	3
3054603801	1	Moramanga	f	59.63	36etplus	0	1	0	0	1	0	secondouplus	Moypauvre	22	Travaille	3etinf	1	1	0	1	5

## Sheet: Variables
Variables label	Description
ID	ID number
Pratelev	Possession of livestock	1:Yes; 0:No
Distr	District of residence
Sexe	Sex	f:female; m:male
Age	Age in months
Clage	Age group
Prisein	Breastfeeding	1:breastfed; 0: not breastfed
Ceratu	Consuming cereals, roots and tubers the day before	1:consumed; 0: not consumed
Legno	Consuming legumes and nuts the day before	1:consumed; 0: not consumed
Plait	Consuming milk and dairy the day before	1:consumed; 0: not consumed
Pcar	Consuming meat products (fish, meat, poultry..) the day before	1:consumed; 0: not consumed
Oeuf	Consuming eggs the day before	1:consumed; 0: not consumed
nivscol	Education level of mother	Primaire: elementary school; nonscolar: no school; secondouplus: middle school or higher
SESdec	Wealth index of the household	Pauvre:poorest; moypauvre:2nd quartile; moyriche:3rd quartile;riche: wealthiest
agmer	Age of the mother
emplmer	Mother activities outside the home	Travaille: yes; Netravaille:No
nbcult	Types of food crops	Pas:none; Plus3:4 or more; 3etinf:1 to 3
vitAlegfr	Consuming vit-A rich fruits and vegetables the day before	1:consumed; 0: not consumed
autlegfr	Consuming other fruits and vegetables the day before	1:consumed; 0: not consumed
SDAFnv17	Low dietary diversity score	1: yes; 0: no
Breastearly	Early breastfeeding	1: yes; 0: no
Nbrep	Number of meal the day before
